# Supplementary material for: Molecular Mimicry as a Mechanism of Viral Immune Evasion and Autoimmunity
Source: bioRxiv. 2024 Mar 9:2024.03.08.583134. Preprint. [Version 1] doi: 10.1101/2024.03.08.583134 (PMC10942439; doi:10.1101/2024.03.08.583134)
Supplement: Supplement 5 [file media-5.xlsx]

## Sheet: KEGG_Enrichment
	ID	Description	GeneRatio	BgRatio	pvalue	p.adjust	qvalue	geneID	Count	virus
hsa00130	hsa00130	Ubiquinone and other terpenoid-quinone biosynthesis	2024-01-15	8661-11-01	0.0188976	0.346676	0.346676	51004	1	UP000180764
hsa01240	hsa01240	Biosynthesis of cofactors	2024-02-15	153/8661	0.0280011	0.346676	0.346676	51004/124454	2	UP000180764
hsa03030	hsa03030	DNA replication	2024-01-15	36/8661	0.0606142	0.346676	0.346676	10535	1	UP000180764
hsa05219	hsa05219	Bladder cancer	2024-01-15	41/8661	0.0687563	0.346676	0.346676	4318	1	UP000180764
hsa00860	hsa00860	Porphyrin metabolism	2024-01-15	43/8661	0.0719947	0.346676	0.346676	124454	1	UP000180764
hsa05144	hsa05144	Malaria	2024-01-15	50/8661	0.0832463	0.346676	0.346676	7059	1	UP000180764
hsa03460	hsa03460	Fanconi anemia pathway	2024-01-15	54/8661	0.0896186	0.346676	0.346676	84126	1	UP000180764
hsa04340	hsa04340	Hedgehog signaling pathway	2024-01-15	56/8661	0.0927891	0.346676	0.346676	1954	1	UP000180764
hsa04927	hsa04927	Cortisol synthesis and secretion	2024-01-15	65/8661	0.10693	0.346676	0.346676	3739	1	UP000180764
hsa00970	hsa00970	Aminoacyl-tRNA biosynthesis	2024-01-15	66/8661	0.108488	0.346676	0.346676	124454	1	UP000180764
hsa04512	hsa04512	ECM-receptor interaction	2024-01-15	89/8661	0.143639	0.346676	0.346676	7059	1	UP000180764
hsa05032	hsa05032	Morphine addiction	2024-01-15	91/8661	0.146633	0.346676	0.346676	5138	1	UP000180764
hsa04657	hsa04657	IL-17 signaling pathway	2024-01-15	94/8661	0.151107	0.346676	0.346676	4318	1	UP000180764
hsa05215	hsa05215	Prostate cancer	2024-01-15	97/8661	0.155558	0.346676	0.346676	4318	1	UP000180764
hsa05410	hsa05410	Hypertrophic cardiomyopathy	2024-01-15	97/8661	0.155558	0.346676	0.346676	7273	1	UP000180764
hsa01522	hsa01522	Endocrine resistance	2024-01-15	98/8661	0.157037	0.346676	0.346676	4318	1	UP000180764
hsa04925	hsa04925	Aldosterone synthesis and secretion	2024-01-15	98/8661	0.157037	0.346676	0.346676	5138	1	UP000180764
hsa05414	hsa05414	Dilated cardiomyopathy	2024-01-15	103/8661	0.164397	0.346676	0.346676	7273	1	UP000180764
hsa03013	hsa03013	Nucleocytoplasmic transport	2024-01-15	108/8661	0.171696	0.346676	0.346676	3837	1	UP000180764
hsa04668	hsa04668	TNF signaling pathway	2024-01-15	114/8661	0.180376	0.346676	0.346676	4318	1	UP000180764
hsa04670	hsa04670	Leukocyte transendothelial migration	2024-01-15	115/8661	0.181814	0.346676	0.346676	4318	1	UP000180764
hsa00230	hsa00230	Purine metabolism	2024-01-15	128/8661	0.200301	0.346676	0.346676	5138	1	UP000180764
hsa04926	hsa04926	Relaxin signaling pathway	2024-01-15	129/8661	0.201707	0.346676	0.346676	4318	1	UP000180764
hsa04068	hsa04068	FoxO signaling pathway	2024-01-15	131/8661	0.204511	0.346676	0.346676	100132074	1	UP000180764
hsa04915	hsa04915	Estrogen signaling pathway	2024-01-15	137/8661	0.21287	0.346676	0.346676	4318	1	UP000180764
hsa05418	hsa05418	Fluid shear stress and atherosclerosis	2024-01-15	139/8661	0.215638	0.346676	0.346676	4318	1	UP000180764
hsa05017	hsa05017	Spinocerebellar ataxia	2024-01-15	143/8661	0.221147	0.346676	0.346676	23152	1	UP000180764
hsa04145	hsa04145	Phagosome	2024-01-15	152/8661	0.23341	0.346676	0.346676	7059	1	UP000180764
hsa04934	hsa04934	Cushing syndrome	2024-01-15	155/8661	0.237458	0.346676	0.346676	3739	1	UP000180764
hsa04514	hsa04514	Cell adhesion molecules	2024-01-15	157/8661	0.240145	0.346676	0.346676	9369	1	UP000180764
hsa05161	hsa05161	Hepatitis B	2024-01-15	162/8661	0.246824	0.346676	0.346676	4318	1	UP000180764
hsa04022	hsa04022	cGMP-PKG signaling pathway	2024-01-15	166/8661	0.252128	0.346676	0.346676	5138	1	UP000180764
hsa05202	hsa05202	Transcriptional misregulation in cancer	2024-01-15	193/8661	0.287029	0.354635	0.354635	4318	1	UP000180764
hsa05130	hsa05130	Pathogenic Escherichia coli infection	2024-01-15	198/8661	0.293323	0.354635	0.354635	4691	1	UP000180764
hsa04510	hsa04510	Focal adhesion	2024-01-15	203/8661	0.299565	0.354635	0.354635	7059	1	UP000180764
hsa05415	hsa05415	Diabetic cardiomyopathy	2024-01-15	203/8661	0.299565	0.354635	0.354635	4318	1	UP000180764
hsa05205	hsa05205	Proteoglycans in cancer	2024-01-15	205/8661	0.302047	0.354635	0.354635	4318	1	UP000180764
hsa05207	hsa05207	Chemical carcinogenesis - receptor activation	2024-01-15	212/8661	0.310671	0.354635	0.354635	3837	1	UP000180764
hsa05417	hsa05417	Lipid and atherosclerosis	2024-01-15	215/8661	0.314336	0.354635	0.354635	4318	1	UP000180764
hsa05131	hsa05131	Shigellosis	2024-01-15	247/8661	0.352317	0.387549	0.387549	100132074	1	UP000180764
hsa05206	hsa05206	MicroRNAs in cancer	2024-01-15	310/8661	0.421423	0.452259	0.452259	4318	1	UP000180764
hsa05165	hsa05165	Human papillomavirus infection	2024-01-15	331/8661	0.442885	0.463975	0.463975	7059	1	UP000180764
hsa04151	hsa04151	PI3K-Akt signaling pathway	2024-01-15	359/8661	0.470346	0.481284	0.481284	7059	1	UP000180764
hsa04740	hsa04740	Olfactory transduction	2024-01-15	439/8661	0.542006	0.542006	0.542006	5138	1	UP000180764
hsa03050	hsa03050	Proteasome	1985-06-01	46/8661	5.11487e-06	0.000819293	0.000798923	5700/5702/5705/5706/5701/5704	6	UP000119554
hsa050171	hsa05017	Spinocerebellar ataxia	1985-09-01	143/8661	1.00527e-05	0.000819293	0.000798923	10939/5700/5702/5705/5706/5701/2906/5704/9776	9	UP000119554
hsa05014	hsa05014	Amyotrophic lateral sclerosis	1985-11-01	364/8661	0.000810168	0.0440191	0.0429247	5700/5702/5705/5706/5701/7415/400916/2906/5704/8021/9776	11	UP000119554
hsa05022	hsa05022	Pathways of neurodegeneration - multiple diseases	1985-11-01	476/8661	0.00657319	0.267858	0.261198	5700/5702/5705/5706/356/5701/7415/3064/2906/5704/9776	11	UP000119554
hsa05016	hsa05016	Huntington disease	1985-08-01	306/8661	0.0100777	0.328533	0.320365	5700/5702/5705/5706/5701/3064/5704/9776	8	UP000119554
hsa05010	hsa05010	Alzheimer disease	1985-09-01	384/8661	0.0126503	0.330991	0.322762	5700/5702/5705/5706/5701/8471/2906/5704/9776	9	UP000119554
hsa05169	hsa05169	Epstein-Barr virus infection	1985-06-01	202/8661	0.0142143	0.330991	0.322762	5700/5702/5705/5706/5701/5704	6	UP000119554
hsa05020	hsa05020	Prion disease	1985-07-01	272/8661	0.0171356	0.349138	0.340458	5700/5702/5705/5706/5701/2906/5704	7	UP000119554
hsa00310	hsa00310	Lysine degradation	1985-03-01	63/8661	0.0237464	0.366544	0.357431	84444/23067/9757	3	UP000119554
hsa03250	hsa03250	Viral life cycle - HIV-1	1985-03-01	63/8661	0.0237464	0.366544	0.357431	9525/27183/904	3	UP000119554
hsa04810	hsa04810	Regulation of actin cytoskeleton	1985-06-01	229/8661	0.0247361	0.366544	0.357431	55740/1730/1729/81624/8936/2261	6	UP000119554
hsa05012	hsa05012	Parkinson disease	1985-06-01	266/8661	0.0462026	0.627585	0.611981	5700/5702/5705/5706/5701/5704	6	UP000119554
hsa008601	hsa00860	Porphyrin metabolism	1985-02-01	43/8661	0.0663487	0.768585	0.749476	644/645	2	UP000119554
hsa04070	hsa04070	Phosphatidylinositol signaling system	1985-03-01	97/8661	0.0697351	0.768585	0.749476	89869/139189/3636	3	UP000119554
hsa04217	hsa04217	Necroptosis	1985-04-01	159/8661	0.0707287	0.768585	0.749476	9525/27183/124044/356	4	UP000119554
hsa04144	hsa04144	Endocytosis	1985-05-01	250/8661	0.0987387	0.855129	0.833868	9525/27183/23096/644150/2261	5	UP000119554
hsa03082	hsa03082	ATP-dependent chromatin remodeling	1985-03-01	117/8661	0.107376	0.855129	0.833868	8607/8295/6601	3	UP000119554
hsa04919	hsa04919	Thyroid hormone signaling pathway	1985-03-01	121/8661	0.115698	0.855129	0.833868	89869/6257/9611	3	UP000119554
hsa052021	hsa05202	Transcriptional misregulation in cancer	1985-04-01	193/8661	0.121205	0.855129	0.833868	84444/6257/904/9611	4	UP000119554
hsa04929	hsa04929	GnRH secretion	1985-02-01	64/8661	0.130141	0.855129	0.833868	8912/3780	2	UP000119554
hsa00730	hsa00730	Thiamine metabolism	1985-01-01	15/8661	0.13762	0.855129	0.833868	158067	1	UP000119554
hsa04920	hsa04920	Adipocytokine signaling pathway	1985-02-01	70/8661	0.150299	0.855129	0.833868	6257/8471	2	UP000119554
hsa04015	hsa04015	Rap1 signaling pathway	1985-04-01	210/8661	0.15099	0.855129	0.833868	55740/51466/54518/2261	4	UP000119554
hsa04622	hsa04622	RIG-I-like receptor signaling pathway	1985-02-01	71/8661	0.153718	0.855129	0.833868	79671/9755	2	UP000119554
hsa00562	hsa00562	Inositol phosphate metabolism	1985-02-01	73/8661	0.160602	0.855129	0.833868	89869/3636	2	UP000119554
hsa01524	hsa01524	Platinum drug resistance	1985-02-01	73/8661	0.160602	0.855129	0.833868	356/4258	2	UP000119554
hsa00770	hsa00770	Pantothenate and CoA biosynthesis	1985-01-01	21/8661	0.187269	0.855129	0.833868	8876	1	UP000119554
hsa04146	hsa04146	Peroxisome	1985-02-01	83/8661	0.195776	0.855129	0.833868	5190/5189	2	UP000119554
hsa03083	hsa03083	Polycomb repressive complex	1985-02-01	84/8661	0.199349	0.855129	0.833868	80816/221937	2	UP000119554
hsa03430	hsa03430	Mismatch repair	1985-01-01	23/8661	0.203182	0.855129	0.833868	5985	1	UP000119554
hsa04911	hsa04911	Insulin secretion	1985-02-01	86/8661	0.20652	0.855129	0.833868	27445/3780	2	UP000119554
hsa04211	hsa04211	Longevity regulating pathway	1985-02-01	89/8661	0.217327	0.855129	0.833868	8471/9776	2	UP000119554
hsa04727	hsa04727	GABAergic synapse	1985-02-01	89/8661	0.217327	0.855129	0.833868	4905/10243	2	UP000119554
hsa00790	hsa00790	Folate biosynthesis	1985-01-01	27/8661	0.234091	0.855129	0.833868	10243	1	UP000119554
hsa04020	hsa04020	Calcium signaling pathway	1985-04-01	253/8661	0.236544	0.855129	0.833868	89869/8912/2906/2261	4	UP000119554
hsa04666	hsa04666	Fc gamma R-mediated phagocytosis	1985-02-01	97/8661	0.246363	0.855129	0.833868	8936/3636	2	UP000119554
hsa04713	hsa04713	Circadian entrainment	1985-02-01	97/8661	0.246363	0.855129	0.833868	8912/2906	2	UP000119554
hsa015221	hsa01522	Endocrine resistance	1985-02-01	98/8661	0.250007	0.855129	0.833868	10498/9611	2	UP000119554
hsa05231	hsa05231	Choline metabolism in cancer	1985-02-01	98/8661	0.250007	0.855129	0.833868	8936/139189	2	UP000119554
hsa03060	hsa03060	Protein export	1985-01-01	31/8661	0.263815	0.855129	0.833868	7917	1	UP000119554
hsa04137	hsa04137	Mitophagy - animal	1985-02-01	103/8661	0.268249	0.855129	0.833868	79671/7415	2	UP000119554
hsa04136	hsa04136	Autophagy - other	1985-01-01	32/8661	0.271066	0.855129	0.833868	9776	1	UP000119554
hsa04928	hsa04928	Parathyroid hormone synthesis, secretion and action	1985-02-01	106/8661	0.279197	0.855129	0.833868	6257/5144	2	UP000119554
hsa04814	hsa04814	Motor proteins	1985-03-01	193/8661	0.294182	0.855129	0.833868	80179/23026/80022	3	UP000119554
hsa030301	hsa03030	DNA replication	1985-01-01	36/8661	0.29937	0.855129	0.833868	5985	1	UP000119554
hsa05143	hsa05143	African trypanosomiasis	1985-01-01	37/8661	0.306275	0.855129	0.833868	356	1	UP000119554
hsa05216	hsa05216	Thyroid cancer	1985-01-01	37/8661	0.306275	0.855129	0.833868	6257	1	UP000119554
hsa051301	hsa05130	Pathogenic Escherichia coli infection	1985-03-01	198/8661	0.307651	0.855129	0.833868	356/644150/8936	3	UP000119554
hsa04724	hsa04724	Glutamatergic synapse	1985-02-01	115/8661	0.311953	0.855129	0.833868	2906/50944	2	UP000119554
hsa05330	hsa05330	Allograft rejection	1985-01-01	38/8661	0.313113	0.855129	0.833868	356	1	UP000119554
hsa00260	hsa00260	Glycine, serine and threonine metabolism	1985-01-01	40/8661	0.326589	0.855129	0.833868	29958	1	UP000119554
hsa05033	hsa05033	Nicotine addiction	1985-01-01	40/8661	0.326589	0.855129	0.833868	2906	1	UP000119554
hsa052191	hsa05219	Bladder cancer	1985-01-01	41/8661	0.333228	0.855129	0.833868	2261	1	UP000119554
hsa00513	hsa00513	Various types of N-glycan biosynthesis	1985-01-01	42/8661	0.339803	0.855129	0.833868	79868	1	UP000119554
hsa05332	hsa05332	Graft-versus-host disease	1985-01-01	42/8661	0.339803	0.855129	0.833868	356	1	UP000119554
hsa04611	hsa04611	Platelet activation	1985-02-01	124/8661	0.344412	0.855129	0.833868	51206/54518	2	UP000119554
hsa052071	hsa05207	Chemical carcinogenesis - receptor activation	1985-03-01	212/8661	0.345458	0.855129	0.833868	6257/5241/4258	3	UP000119554
hsa04940	hsa04940	Type I diabetes mellitus	1985-01-01	43/8661	0.346314	0.855129	0.833868	356	1	UP000119554
hsa03022	hsa03022	Basal transcription factors	1985-01-01	44/8661	0.352761	0.855129	0.833868	6881	1	UP000119554
hsa03410	hsa03410	Base excision repair	1985-01-01	44/8661	0.352761	0.855129	0.833868	5985	1	UP000119554
hsa04962	hsa04962	Vasopressin-regulated water reabsorption	1985-01-01	44/8661	0.352761	0.855129	0.833868	4905	1	UP000119554
hsa002301	hsa00230	Purine metabolism	1985-02-01	128/8661	0.358693	0.855129	0.833868	158067/5144	2	UP000119554
hsa04930	hsa04930	Type II diabetes mellitus	1985-01-01	46/8661	0.365468	0.855129	0.833868	8471	1	UP000119554
hsa040681	hsa04068	FoxO signaling pathway	1985-02-01	131/8661	0.369332	0.855129	0.833868	356/8471	2	UP000119554
hsa04114	hsa04114	Oocyte meiosis	1985-02-01	131/8661	0.369332	0.855129	0.833868	89869/5241	2	UP000119554
hsa04024	hsa04024	cAMP signaling pathway	1985-03-01	225/8661	0.380445	0.855129	0.833868	5144/2906/3354	3	UP000119554
hsa05030	hsa05030	Cocaine addiction	1985-01-01	49/8661	0.384067	0.855129	0.833868	2906	1	UP000119554
hsa00330	hsa00330	Arginine and proline metabolism	1985-01-01	50/8661	0.390146	0.855129	0.833868	4942	1	UP000119554
hsa04910	hsa04910	Insulin signaling pathway	1985-02-01	137/8661	0.390404	0.855129	0.833868	8471/3636	2	UP000119554
hsa00510	hsa00510	N-Glycan biosynthesis	1985-01-01	53/8661	0.408031	0.855129	0.833868	79868	1	UP000119554
hsa05320	hsa05320	Autoimmune thyroid disease	1985-01-01	53/8661	0.408031	0.855129	0.833868	356	1	UP000119554
hsa04550	hsa04550	Signaling pathways regulating pluripotency of stem cells	1985-02-01	143/8661	0.411167	0.855129	0.833868	463/2261	2	UP000119554
hsa05134	hsa05134	Legionellosis	1985-01-01	56/8661	0.425396	0.855129	0.833868	7415	1	UP000119554
hsa00480	hsa00480	Glutathione metabolism	1985-01-01	57/8661	0.431072	0.855129	0.833868	4258	1	UP000119554
hsa04923	hsa04923	Regulation of lipolysis in adipocytes	1985-01-01	58/8661	0.436693	0.855129	0.833868	8471	1	UP000119554
hsa051311	hsa05131	Shigellosis	1985-03-01	247/8661	0.438678	0.855129	0.833868	89869/1729/8936	3	UP000119554
hsa012401	hsa01240	Biosynthesis of cofactors	1985-02-01	153/8661	0.444997	0.855129	0.833868	158067/10243	2	UP000119554
hsa04213	hsa04213	Longevity regulating pathway - multiple species	1985-01-01	61/8661	0.453227	0.855129	0.833868	8471	1	UP000119554
hsa00561	hsa00561	Glycerolipid metabolism	1985-01-01	63/8661	0.463983	0.855129	0.833868	139189	1	UP000119554
hsa03420	hsa03420	Nucleotide excision repair	1985-01-01	63/8661	0.463983	0.855129	0.833868	5985	1	UP000119554
hsa051611	hsa05161	Hepatitis B	1985-02-01	162/8661	0.474524	0.855129	0.833868	356/1959	2	UP000119554
hsa049271	hsa04927	Cortisol synthesis and secretion	1985-01-01	65/8661	0.474529	0.855129	0.833868	8912	1	UP000119554
hsa04140	hsa04140	Autophagy - animal	1985-02-01	165/8661	0.484159	0.855129	0.833868	8471/9776	2	UP000119554
hsa00010	hsa00010	Glycolysis / Gluconeogenesis	1985-01-01	67/8661	0.48487	0.855129	0.833868	387712	1	UP000119554
hsa04720	hsa04720	Long-term potentiation	1985-01-01	67/8661	0.48487	0.855129	0.833868	2906	1	UP000119554
hsa03008	hsa03008	Ribosome biogenesis in eukaryotes	1985-02-01	167/8661	0.490523	0.855129	0.833868	166378/4931	2	UP000119554
hsa05225	hsa05225	Hepatocellular carcinoma	1985-02-01	168/8661	0.493687	0.855129	0.833868	4258/6601	2	UP000119554
hsa05031	hsa05031	Amphetamine addiction	1985-01-01	69/8661	0.49501	0.855129	0.833868	2906	1	UP000119554
hsa04141	hsa04141	Protein processing in endoplasmic reticulum	1985-02-01	170/8661	0.499979	0.855129	0.833868	7415/10130	2	UP000119554
hsa05204	hsa05204	Chemical carcinogenesis - DNA adducts	1985-01-01	70/8661	0.500006	0.855129	0.833868	4258	1	UP000119554
hsa05230	hsa05230	Central carbon metabolism in cancer	1985-01-01	70/8661	0.500006	0.855129	0.833868	2261	1	UP000119554
hsa05164	hsa05164	Influenza A	1985-02-01	171/8661	0.503106	0.855129	0.833868	356/79671	2	UP000119554
hsa00982	hsa00982	Drug metabolism - cytochrome P450	1985-01-01	72/8661	0.509852	0.855129	0.833868	4258	1	UP000119554
hsa05223	hsa05223	Non-small cell lung cancer	1985-01-01	72/8661	0.509852	0.855129	0.833868	6257	1	UP000119554
hsa01230	hsa01230	Biosynthesis of amino acids	1985-01-01	75/8661	0.524262	0.855129	0.833868	387712	1	UP000119554
hsa03320	hsa03320	PPAR signaling pathway	1985-01-01	75/8661	0.524262	0.855129	0.833868	6257	1	UP000119554
hsa05100	hsa05100	Bacterial invasion of epithelial cells	1985-01-01	77/8661	0.533635	0.855129	0.833868	8936	1	UP000119554
hsa04360	hsa04360	Axon guidance	1985-02-01	182/8661	0.536677	0.855129	0.833868	55740/6092	2	UP000119554
hsa00980	hsa00980	Metabolism of xenobiotics by cytochrome P450	1985-01-01	78/8661	0.538253	0.855129	0.833868	4258	1	UP000119554
hsa04721	hsa04721	Synaptic vesicle cycle	1985-01-01	78/8661	0.538253	0.855129	0.833868	4905	1	UP000119554
hsa01521	hsa01521	EGFR tyrosine kinase inhibitor resistance	1985-01-01	79/8661	0.542826	0.855129	0.833868	2261	1	UP000119554
hsa03018	hsa03018	RNA degradation	1985-01-01	79/8661	0.542826	0.855129	0.833868	387712	1	UP000119554
hsa00983	hsa00983	Drug metabolism - other enzymes	1985-01-01	80/8661	0.547354	0.855129	0.833868	4258	1	UP000119554
hsa04662	hsa04662	B cell receptor signaling pathway	1985-01-01	84/8661	0.565027	0.855129	0.833868	3636	1	UP000119554
hsa01232	hsa01232	Nucleotide metabolism	1985-01-01	85/8661	0.569338	0.855129	0.833868	158067	1	UP000119554
hsa04010	hsa04010	MAPK signaling pathway	1985-03-01	301/8661	0.571328	0.855129	0.833868	8912/356/2261	3	UP000119554
hsa04742	hsa04742	Taste transduction	1985-01-01	86/8661	0.573607	0.855129	0.833868	3354	1	UP000119554
hsa045121	hsa04512	ECM-receptor interaction	1985-01-01	89/8661	0.586163	0.855129	0.833868	51206	1	UP000119554
hsa050321	hsa05032	Morphine addiction	1985-01-01	91/8661	0.59433	0.855129	0.833868	5144	1	UP000119554
hsa05222	hsa05222	Small cell lung cancer	1985-01-01	92/8661	0.598353	0.855129	0.833868	6257	1	UP000119554
hsa05203	hsa05203	Viral carcinogenesis	1985-02-01	204/8661	0.599106	0.855129	0.833868	5700/1959	2	UP000119554
hsa04520	hsa04520	Adherens junction	1985-01-01	93/8661	0.602337	0.855129	0.833868	8936	1	UP000119554
hsa049251	hsa04925	Aldosterone synthesis and secretion	1985-01-01	98/8661	0.62168	0.855129	0.833868	8912	1	UP000119554
hsa00564	hsa00564	Glycerophospholipid metabolism	1985-01-01	99/8661	0.625435	0.855129	0.833868	139189	1	UP000119554
hsa054171	hsa05417	Lipid and atherosclerosis	1985-02-01	215/8661	0.627911	0.855129	0.833868	356/6257	2	UP000119554
hsa04061	hsa04061	Viral protein interaction with cytokine and cytokine receptor	1985-01-01	100/8661	0.629154	0.855129	0.833868	27178	1	UP000119554
hsa04933	hsa04933	AGE-RAGE signaling pathway in diabetic complications	1985-01-01	100/8661	0.629154	0.855129	0.833868	1729	1	UP000119554
hsa051651	hsa05165	Human papillomavirus infection	1985-03-01	331/8661	0.636352	0.855129	0.833868	5700/356/390992	3	UP000119554
hsa04914	hsa04914	Progesterone-mediated oocyte maturation	1985-01-01	102/8661	0.636481	0.855129	0.833868	5241	1	UP000119554
hsa05142	hsa05142	Chagas disease	1985-01-01	102/8661	0.636481	0.855129	0.833868	356	1	UP000119554
hsa04625	hsa04625	C-type lectin receptor signaling pathway	1985-01-01	104/8661	0.643666	0.855129	0.833868	1959	1	UP000119554
hsa05166	hsa05166	Human T-cell leukemia virus 1 infection	1985-02-01	222/8661	0.645406	0.855129	0.833868	8295/1959	2	UP000119554
hsa030131	hsa03013	Nucleocytoplasmic transport	1985-01-01	108/8661	0.657618	0.855129	0.833868	8021	1	UP000119554
hsa04350	hsa04350	TGF-beta signaling pathway	1985-01-01	108/8661	0.657618	0.855129	0.833868	9611	1	UP000119554
hsa04659	hsa04659	Th17 cell differentiation	1985-01-01	108/8661	0.657618	0.855129	0.833868	6257	1	UP000119554
hsa04066	hsa04066	HIF-1 signaling pathway	1985-01-01	109/8661	0.66102	0.855129	0.833868	387712	1	UP000119554
hsa04014	hsa04014	Ras signaling pathway	1985-02-01	236/8661	0.678466	0.860166	0.83878	356/2261	2	UP000119554
hsa01200	hsa01200	Carbon metabolism	1985-01-01	115/8661	0.680745	0.860166	0.83878	387712	1	UP000119554
hsa04726	hsa04726	Serotonergic synapse	1985-01-01	115/8661	0.680745	0.860166	0.83878	3354	1	UP000119554
hsa04722	hsa04722	Neurotrophin signaling pathway	1985-01-01	119/8661	0.693261	0.863573	0.842102	356	1	UP000119554
hsa04935	hsa04935	Growth hormone synthesis, secretion and action	1985-01-01	120/8661	0.696313	0.863573	0.842102	8471	1	UP000119554
hsa04152	hsa04152	AMPK signaling pathway	1985-01-01	121/8661	0.699335	0.863573	0.842102	8471	1	UP000119554
hsa04080	hsa04080	Neuroactive ligand-receptor interaction	1985-03-01	367/8661	0.705078	0.864118	0.842634	2906/3354/11255	3	UP000119554
hsa04650	hsa04650	Natural killer cell mediated cytotoxicity	1985-01-01	132/8661	0.730681	0.869132	0.847523	356	1	UP000119554
hsa04380	hsa04380	Osteoclast differentiation	1985-01-01	135/8661	0.738654	0.869132	0.847523	126014	1	UP000119554
hsa04210	hsa04210	Apoptosis	1985-01-01	136/8661	0.741259	0.869132	0.847523	356	1	UP000119554
hsa049151	hsa04915	Estrogen signaling pathway	1985-01-01	137/8661	0.743839	0.869132	0.847523	5241	1	UP000119554
hsa05135	hsa05135	Yersinia infection	1985-01-01	137/8661	0.743839	0.869132	0.847523	644150	1	UP000119554
hsa05162	hsa05162	Measles	1985-01-01	138/8661	0.746393	0.869132	0.847523	356	1	UP000119554
hsa054181	hsa05418	Fluid shear stress and atherosclerosis	1985-01-01	139/8661	0.748923	0.869132	0.847523	4258	1	UP000119554
hsa04936	hsa04936	Alcoholic liver disease	1985-01-01	142/8661	0.756362	0.869132	0.847523	356	1	UP000119554
hsa05224	hsa05224	Breast cancer	1985-01-01	147/8661	0.768279	0.869132	0.847523	5241	1	UP000119554
hsa04072	hsa04072	Phospholipase D signaling pathway	1985-01-01	148/8661	0.770592	0.869132	0.847523	139189	1	UP000119554
hsa05226	hsa05226	Gastric cancer	1985-01-01	149/8661	0.772883	0.869132	0.847523	6257	1	UP000119554
hsa04932	hsa04932	Non-alcoholic fatty liver disease	1985-01-01	155/8661	0.786159	0.869132	0.847523	356	1	UP000119554
hsa049341	hsa04934	Cushing syndrome	1985-01-01	155/8661	0.786159	0.869132	0.847523	8912	1	UP000119554
hsa04110	hsa04110	Cell cycle	1985-01-01	157/8661	0.790412	0.869132	0.847523	9319	1	UP000119554
hsa05160	hsa05160	Hepatitis C	1985-01-01	158/8661	0.792507	0.869132	0.847523	356	1	UP000119554
hsa04060	hsa04060	Cytokine-cytokine receptor interaction	1985-02-01	297/8661	0.794483	0.869132	0.847523	356/27178	2	UP000119554
hsa040221	hsa04022	cGMP-PKG signaling pathway	1985-01-01	166/8661	0.808538	0.878611	0.856766	8471	1	UP000119554
hsa03010	hsa03010	Ribosome	1985-01-01	170/8661	0.816088	0.880943	0.85904	51073	1	UP000119554
hsa04310	hsa04310	Wnt signaling pathway	1985-01-01	174/8661	0.823344	0.882928	0.860976	8607	1	UP000119554
hsa04621	hsa04621	NOD-like receptor signaling pathway	1985-01-01	186/8661	0.843456	0.896056	0.873777	79671	1	UP000119554
hsa05034	hsa05034	Alcoholism	1985-01-01	188/8661	0.84658	0.896056	0.873777	2906	1	UP000119554
hsa045101	hsa04510	Focal adhesion	1985-01-01	203/8661	0.86813	0.905546	0.883032	1729	1	UP000119554
hsa052051	hsa05205	Proteoglycans in cancer	1985-01-01	205/8661	0.870768	0.905546	0.883032	356	1	UP000119554
hsa041511	hsa04151	PI3K-Akt signaling pathway	1985-02-01	359/8661	0.873302	0.905546	0.883032	356/2261	2	UP000119554
hsa05170	hsa05170	Human immunodeficiency virus 1 infection	1985-01-01	212/8661	0.879594	0.905546	0.883032	356	1	UP000119554
hsa03040	hsa03040	Spliceosome	1985-01-01	217/8661	0.885532	0.905546	0.883032	25766	1	UP000119554
hsa05208	hsa05208	Chemical carcinogenesis - reactive oxygen species	1985-01-01	223/8661	0.892276	0.905546	0.883032	4258	1	UP000119554
hsa05163	hsa05163	Human cytomegalovirus infection	1985-01-01	225/8661	0.894435	0.905546	0.883032	356	1	UP000119554
hsa04714	hsa04714	Thermogenesis	1985-01-01	232/8661	0.901662	0.907228	0.884672	6601	1	UP000119554
hsa052061	hsa05206	MicroRNAs in cancer	1985-01-01	310/8661	0.955558	0.955558	0.9318	2261	1	UP000119554
hsa030132	hsa03013	Nucleocytoplasmic transport	2024-03-21	108/8661	0.00212963	0.0575001	0.0515595	23636/9972/94026	3	UP000006934
hsa034601	hsa03460	Fanconi anemia pathway	2024-02-21	54/8661	0.00742722	0.0936695	0.0839922	79008/548593	2	UP000006934
hsa050141	hsa05014	Amyotrophic lateral sclerosis	2024-04-21	364/8661	0.0104077	0.0936695	0.0839922	23636/9972/6428/94026	4	UP000006934
hsa03450	hsa03450	Non-homologous end-joining	2024-01-21	13/8661	0.0310873	0.209839	0.18816	5591	1	UP000006934
hsa034301	hsa03430	Mismatch repair	2024-01-21	23/8661	0.054372	0.293609	0.263275	2956	1	UP000006934
hsa00030	hsa00030	Pentose phosphate pathway	2024-01-21	31/8661	0.0726151	0.323407	0.289995	64080	1	UP000006934
hsa00040	hsa00040	Pentose and glucuronate interconversions	2024-01-21	36/8661	0.0838463	0.323407	0.289995	55277	1	UP000006934
hsa032501	hsa03250	Viral life cycle - HIV-1	2024-01-21	63/8661	0.142291	0.344072	0.308525	9972	1	UP000006934
hsa052041	hsa05204	Chemical carcinogenesis - DNA adducts	2024-01-21	70/8661	0.156853	0.344072	0.308525	124907837	1	UP000006934
hsa005621	hsa00562	Inositol phosphate metabolism	2024-01-21	73/8661	0.163022	0.344072	0.308525	3633	1	UP000006934
hsa015241	hsa01524	Platinum drug resistance	2024-01-21	73/8661	0.163022	0.344072	0.308525	2956	1	UP000006934
hsa047421	hsa04742	Taste transduction	2024-01-21	86/8661	0.189259	0.344072	0.308525	50839	1	UP000006934
hsa05210	hsa05210	Colorectal cancer	2024-01-21	86/8661	0.189259	0.344072	0.308525	2956	1	UP000006934
hsa045201	hsa04520	Adherens junction	2024-01-21	93/8661	0.203061	0.344072	0.308525	9855	1	UP000006934
hsa05150	hsa05150	Staphylococcus aureus infection	2024-01-21	96/8661	0.208907	0.344072	0.308525	54474	1	UP000006934
hsa040701	hsa04070	Phosphatidylinositol signaling system	2024-01-21	97/8661	0.210846	0.344072	0.308525	3633	1	UP000006934
hsa040611	hsa04061	Viral protein interaction with cytokine and cytokine receptor	2024-01-21	100/8661	0.216638	0.344072	0.308525	9547	1	UP000006934
hsa030821	hsa03082	ATP-dependent chromatin remodeling	2024-01-21	117/8661	0.248701	0.373052	0.33451	1107	1	UP000006934
hsa049152	hsa04915	Estrogen signaling pathway	2024-01-21	137/8661	0.284822	0.404748	0.362932	54474	1	UP000006934
hsa041101	hsa04110	Cell cycle	2024-01-21	157/8661	0.319286	0.431036	0.386504	5591	1	UP000006934
hsa04062	hsa04062	Chemokine signaling pathway	2024-01-21	192/8661	0.375824	0.446515	0.400383	9547	1	UP000006934
hsa052022	hsa05202	Transcriptional misregulation in cancer	2024-01-21	193/8661	0.377372	0.446515	0.400383	64332	1	UP000006934
hsa052031	hsa05203	Viral carcinogenesis	2024-01-21	204/8661	0.394158	0.446515	0.400383	23352	1	UP000006934
hsa040151	hsa04015	Rap1 signaling pathway	2024-01-21	210/8661	0.403131	0.446515	0.400383	9855	1	UP000006934
hsa030401	hsa03040	Spliceosome	2024-01-21	217/8661	0.413439	0.446515	0.400383	6428	1	UP000006934
hsa040601	hsa04060	Cytokine-cytokine receptor interaction	2024-01-21	297/8661	0.519834	0.539828	0.484056	9547	1	UP000006934
hsa051652	hsa05165	Human papillomavirus infection	2024-01-21	331/8661	0.559245	0.559245	0.501467	23352	1	UP000006934
hsa041441	hsa04144	Endocytosis	1945-05-01	250/8661	0.00917174	0.559427	0.559427	9897/254122/27131/116986/10095	5	UP000000832
hsa04530	hsa04530	Tight junction	1945-04-01	170/8661	0.0114169	0.559427	0.559427	3308/79784/2626/10095	4	UP000000832
hsa051302	hsa05130	Pathogenic Escherichia coli infection	1945-04-01	198/8661	0.0190157	0.621181	0.621181	79784/4644/10095/25	4	UP000000832
hsa040222	hsa04022	cGMP-PKG signaling pathway	1945-03-01	166/8661	0.054619	0.65556	0.65556	492/5593/2626	3	UP000000832
hsa030081	hsa03008	Ribosome biogenesis in eukaryotes	1945-03-01	167/8661	0.0554216	0.65556	0.65556	57455/29889/51602	3	UP000000832
hsa051001	hsa05100	Bacterial invasion of epithelial cells	1945-02-01	77/8661	0.0604225	0.65556	0.65556	1731/10095	2	UP000000832
hsa048141	hsa04814	Motor proteins	1945-03-01	193/8661	0.0782347	0.65556	0.65556	79784/4644/55567	3	UP000000832
hsa04970	hsa04970	Salivary secretion	1945-02-01	93/8661	0.0839037	0.65556	0.65556	492/5593	2	UP000000832
hsa00061	hsa00061	Fatty acid biosynthesis	1945-01-01	18/8661	0.0895888	0.65556	0.65556	81616	1	UP000000832
hsa046111	hsa04611	Platelet activation	1945-02-01	124/8661	0.135474	0.65556	0.65556	5593/1281	2	UP000000832
hsa04270	hsa04270	Vascular smooth muscle contraction	1945-02-01	134/8661	0.153367	0.65556	0.65556	79784/135	2	UP000000832
hsa04710	hsa04710	Circadian rhythm	1945-01-01	34/8661	0.1626	0.65556	0.65556	4783	1	UP000000832
hsa045501	hsa04550	Signaling pathways regulating pluripotency of stem cells	1945-02-01	143/8661	0.169852	0.65556	0.65556	55183/89780	2	UP000000832
hsa047401	hsa04740	Olfactory transduction	1945-04-01	439/8661	0.19249	0.65556	0.65556	5593/283159/283160/390275	4	UP000000832
hsa045141	hsa04514	Cell adhesion molecules	1945-02-01	157/8661	0.196055	0.65556	0.65556	1003/9369	2	UP000000832
hsa00071	hsa00071	Fatty acid degradation	1945-01-01	43/8661	0.20112	0.65556	0.65556	81616	1	UP000000832
hsa043101	hsa04310	Wnt signaling pathway	1945-02-01	174/8661	0.228516	0.65556	0.65556	89780/4920	2	UP000000832
hsa04961	hsa04961	Endocrine and other factor-regulated calcium reabsorption	1945-01-01	53/8661	0.241888	0.65556	0.65556	492	1	UP000000832
hsa043601	hsa04360	Axon guidance	1945-02-01	182/8661	0.243944	0.65556	0.65556	7224/25	2	UP000000832
hsa01212	hsa01212	Fatty acid metabolism	1945-01-01	57/8661	0.25762	0.65556	0.65556	81616	1	UP000000832
hsa049231	hsa04923	Regulation of lipolysis in adipocytes	1945-01-01	58/8661	0.261503	0.65556	0.65556	5593	1	UP000000832
hsa04730	hsa04730	Long-term depression	1945-01-01	60/8661	0.269209	0.65556	0.65556	5593	1	UP000000832
hsa04978	hsa04978	Mineral absorption	1945-01-01	60/8661	0.269209	0.65556	0.65556	492	1	UP000000832
hsa04330	hsa04330	Notch signaling pathway	1945-01-01	62/8661	0.276836	0.65556	0.65556	9612	1	UP000000832
hsa05217	hsa05217	Basal cell carcinoma	1945-01-01	63/8661	0.28062	0.65556	0.65556	89780	1	UP000000832
hsa049291	hsa04929	GnRH secretion	1945-01-01	64/8661	0.284386	0.65556	0.65556	7224	1	UP000000832
hsa054151	hsa05415	Diabetic cardiomyopathy	1945-02-01	203/8661	0.284618	0.65556	0.65556	498/1281	2	UP000000832
hsa052052	hsa05205	Proteoglycans in cancer	1945-02-01	205/8661	0.288492	0.65556	0.65556	89780/287	2	UP000000832
hsa05416	hsa05416	Viral myocarditis	1945-01-01	67/8661	0.295565	0.65556	0.65556	25	1	UP000000832
hsa04924	hsa04924	Renin secretion	1945-01-01	69/8661	0.302924	0.65556	0.65556	5593	1	UP000000832
hsa049201	hsa04920	Adipocytokine signaling pathway	1945-01-01	70/8661	0.306575	0.65556	0.65556	81616	1	UP000000832
hsa005622	hsa00562	Inositol phosphate metabolism	1945-01-01	73/8661	0.317415	0.65556	0.65556	22876	1	UP000000832
hsa015242	hsa01524	Platinum drug resistance	1945-01-01	73/8661	0.317415	0.65556	0.65556	7153	1	UP000000832
hsa052081	hsa05208	Chemical carcinogenesis - reactive oxygen species	1945-02-01	223/8661	0.323243	0.65556	0.65556	498/25	2	UP000000832
hsa033201	hsa03320	PPAR signaling pathway	1945-01-01	75/8661	0.32455	0.65556	0.65556	81616	1	UP000000832
hsa040241	hsa04024	cAMP signaling pathway	1945-02-01	225/8661	0.327085	0.65556	0.65556	492/135	2	UP000000832
hsa05220	hsa05220	Chronic myeloid leukemia	1945-01-01	76/8661	0.328091	0.65556	0.65556	25	1	UP000000832
hsa048101	hsa04810	Regulation of actin cytoskeleton	1945-02-01	229/8661	0.334753	0.65556	0.65556	79784/10095	2	UP000000832
hsa04612	hsa04612	Antigen processing and presentation	1945-01-01	78/8661	0.335116	0.65556	0.65556	3308	1	UP000000832
hsa047141	hsa04714	Thermogenesis	1945-02-01	232/8661	0.34049	0.65556	0.65556	5593/498	2	UP000000832
hsa04012	hsa04012	ErbB signaling pathway	1945-01-01	85/8661	0.359146	0.65556	0.65556	25	1	UP000000832
hsa051312	hsa05131	Shigellosis	1945-02-01	247/8661	0.36895	0.65556	0.65556	10318/10095	2	UP000000832
hsa04540	hsa04540	Gap junction	1945-01-01	88/8661	0.369182	0.65556	0.65556	5593	1	UP000000832
hsa047271	hsa04727	GABAergic synapse	1945-01-01	89/8661	0.372493	0.65556	0.65556	5334	1	UP000000832
hsa04976	hsa04976	Bile secretion	1945-01-01	89/8661	0.372493	0.65556	0.65556	10864	1	UP000000832
hsa05132	hsa05132	Salmonella infection	1945-02-01	249/8661	0.372713	0.65556	0.65556	10095/3839	2	UP000000832
hsa040201	hsa04020	Calcium signaling pathway	1945-02-01	253/8661	0.380214	0.65556	0.65556	492/135	2	UP000000832
hsa045202	hsa04520	Adherens junction	1945-01-01	93/8661	0.385569	0.65556	0.65556	1003	1	UP000000832
hsa040702	hsa04070	Phosphatidylinositol signaling system	1945-01-01	97/8661	0.398378	0.65556	0.65556	22876	1	UP000000832
hsa046661	hsa04666	Fc gamma R-mediated phagocytosis	1945-01-01	97/8661	0.398378	0.65556	0.65556	10095	1	UP000000832
hsa047131	hsa04713	Circadian entrainment	1945-01-01	97/8661	0.398378	0.65556	0.65556	5593	1	UP000000832
hsa054101	hsa05410	Hypertrophic cardiomyopathy	1945-01-01	97/8661	0.398378	0.65556	0.65556	7273	1	UP000000832
hsa049252	hsa04925	Aldosterone synthesis and secretion	1945-01-01	98/8661	0.401539	0.65556	0.65556	492	1	UP000000832
hsa050121	hsa05012	Parkinson disease	1945-02-01	266/8661	0.404341	0.65556	0.65556	498/135	2	UP000000832
hsa049331	hsa04933	AGE-RAGE signaling pathway in diabetic complications	1945-01-01	100/8661	0.407813	0.65556	0.65556	1281	1	UP000000832
hsa04916	hsa04916	Melanogenesis	1945-01-01	101/8661	0.410926	0.65556	0.65556	89780	1	UP000000832
hsa04972	hsa04972	Pancreatic secretion	1945-01-01	102/8661	0.414023	0.65556	0.65556	492	1	UP000000832
hsa05146	hsa05146	Amoebiasis	1945-01-01	102/8661	0.414023	0.65556	0.65556	1281	1	UP000000832
hsa04974	hsa04974	Protein digestion and absorption	1945-01-01	103/8661	0.417104	0.65556	0.65556	1281	1	UP000000832
hsa054141	hsa05414	Dilated cardiomyopathy	1945-01-01	103/8661	0.417104	0.65556	0.65556	7273	1	UP000000832
hsa030133	hsa03013	Nucleocytoplasmic transport	1945-01-01	108/8661	0.432272	0.65556	0.65556	3839	1	UP000000832
hsa046681	hsa04668	TNF signaling pathway	1945-01-01	114/8661	0.449965	0.65556	0.65556	3726	1	UP000000832
hsa046701	hsa04670	Leukocyte transendothelial migration	1945-01-01	115/8661	0.452861	0.65556	0.65556	1003	1	UP000000832
hsa050221	hsa05022	Pathways of neurodegeneration - multiple diseases	1945-03-01	476/8661	0.453007	0.65556	0.65556	498/55567/89780	3	UP000000832
hsa047221	hsa04722	Neurotrophin signaling pathway	1945-01-01	119/8661	0.464296	0.65556	0.65556	25	1	UP000000832
hsa049351	hsa04935	Growth hormone synthesis, secretion and action	1945-01-01	120/8661	0.467118	0.65556	0.65556	3726	1	UP000000832
hsa049191	hsa04919	Thyroid hormone signaling pathway	1945-01-01	121/8661	0.469926	0.65556	0.65556	2626	1	UP000000832
hsa050161	hsa05016	Huntington disease	1945-02-01	306/8661	0.475712	0.65556	0.65556	498/55567	2	UP000000832
hsa052062	hsa05206	MicroRNAs in cancer	1945-02-01	310/8661	0.48258	0.65556	0.65556	89780/25	2	UP000000832
hsa049261	hsa04926	Relaxin signaling pathway	1945-01-01	129/8661	0.491872	0.65556	0.65556	1281	1	UP000000832
hsa040682	hsa04068	FoxO signaling pathway	1945-01-01	131/8661	0.497218	0.65556	0.65556	116986	1	UP000000832
hsa00190	hsa00190	Oxidative phosphorylation	1945-01-01	134/8661	0.505134	0.65556	0.65556	498	1	UP000000832
hsa043801	hsa04380	Osteoclast differentiation	1945-01-01	135/8661	0.507746	0.65556	0.65556	3726	1	UP000000832
hsa051351	hsa05135	Yersinia infection	1945-01-01	137/8661	0.512929	0.65556	0.65556	10095	1	UP000000832
hsa054182	hsa05418	Fluid shear stress and atherosclerosis	1945-01-01	139/8661	0.518058	0.65556	0.65556	1003	1	UP000000832
hsa052241	hsa05224	Breast cancer	1945-01-01	147/8661	0.538053	0.65556	0.65556	89780	1	UP000000832
hsa052261	hsa05226	Gastric cancer	1945-01-01	149/8661	0.542923	0.65556	0.65556	89780	1	UP000000832
hsa04261	hsa04261	Adrenergic signaling in cardiomyocytes	1945-01-01	154/8661	0.554881	0.65556	0.65556	492	1	UP000000832
hsa049342	hsa04934	Cushing syndrome	1945-01-01	155/8661	0.557236	0.65556	0.65556	89780	1	UP000000832
hsa04148	hsa04148	Efferocytosis	1945-01-01	156/8661	0.559578	0.65556	0.65556	8754	1	UP000000832
hsa04150	hsa04150	mTOR signaling pathway	1945-01-01	156/8661	0.559578	0.65556	0.65556	89780	1	UP000000832
hsa04218	hsa04218	Cellular senescence	1945-01-01	156/8661	0.559578	0.65556	0.65556	2626	1	UP000000832
hsa041102	hsa04110	Cell cycle	1945-01-01	157/8661	0.561908	0.65556	0.65556	25	1	UP000000832
hsa04390	hsa04390	Hippo signaling pathway	1945-01-01	157/8661	0.561908	0.65556	0.65556	89780	1	UP000000832
hsa050142	hsa05014	Amyotrophic lateral sclerosis	1945-02-01	364/8661	0.569863	0.657018	0.657018	498/55567	2	UP000000832
hsa052251	hsa05225	Hepatocellular carcinoma	1945-01-01	168/8661	0.586759	0.665867	0.665867	89780	1	UP000000832
hsa041411	hsa04141	Protein processing in endoplasmic reticulum	1945-01-01	170/8661	0.591127	0.665867	0.665867	10956	1	UP000000832
hsa050101	hsa05010	Alzheimer disease	1945-02-01	384/8661	0.59949	0.667614	0.667614	498/89780	2	UP000000832
hsa050341	hsa05034	Alcoholism	1945-01-01	188/8661	0.628459	0.692011	0.692011	135	1	UP000000832
hsa051691	hsa05169	Epstein-Barr virus infection	1945-01-01	202/8661	0.65517	0.710715	0.710715	9612	1	UP000000832
hsa040152	hsa04015	Rap1 signaling pathway	1945-01-01	210/8661	0.669581	0.710715	0.710715	135	1	UP000000832
hsa052072	hsa05207	Chemical carcinogenesis - receptor activation	1945-01-01	212/8661	0.673091	0.710715	0.710715	3839	1	UP000000832
hsa054172	hsa05417	Lipid and atherosclerosis	1945-01-01	215/8661	0.678287	0.710715	0.710715	3308	1	UP000000832
hsa030402	hsa03040	Spliceosome	1945-01-01	217/8661	0.681706	0.710715	0.710715	10291	1	UP000000832
hsa040141	hsa04014	Ras signaling pathway	1945-01-01	236/8661	0.712466	0.734965	0.734965	25	1	UP000000832
hsa050201	hsa05020	Prion disease	1945-01-01	272/8661	0.762982	0.778877	0.778877	498	1	UP000000832
hsa051653	hsa05165	Human papillomavirus infection	1945-01-01	331/8661	0.827621	0.836153	0.836153	89780	1	UP000000832
hsa040801	hsa04080	Neuroactive ligand-receptor interaction	1945-01-01	367/8661	0.85822	0.85822	0.85822	135	1	UP000000832
hsa00670	hsa00670	One carbon pool by folate	1931-02-01	20/8661	0.00226311	0.0863345	0.0863345	25902/4548	2	UP000007609
hsa051002	hsa05100	Bacterial invasion of epithelial cells	2024-03-31	77/8661	0.00253925	0.0863345	0.0863345	53358/1793/999	3	UP000007609
hsa045203	hsa04520	Adherens junction	1931-02-01	93/8661	0.0433605	0.535834	0.535834	57493/999	2	UP000007609
hsa00450	hsa00450	Selenocompound metabolism	2024-01-31	17/8661	0.0591891	0.535834	0.535834	4548	1	UP000007609
hsa041141	hsa04114	Oocyte meiosis	1931-02-01	131/8661	0.0794294	0.535834	0.535834	132864/151648	2	UP000007609
hsa00534	hsa00534	Glycosaminoglycan biosynthesis - heparan sulfate / heparin	2024-01-31	24/8661	0.0825628	0.535834	0.535834	9953	1	UP000007609
hsa051352	hsa05135	Yersinia infection	1931-02-01	137/8661	0.085775	0.535834	0.535834	7456/1793	2	UP000007609
hsa052262	hsa05226	Gastric cancer	1931-02-01	149/8661	0.0989105	0.535834	0.535834	53358/999	2	UP000007609
hsa041103	hsa04110	Cell cycle	1931-02-01	157/8661	0.107969	0.535834	0.535834	151648/10735	2	UP000007609
hsa045142	hsa04514	Cell adhesion molecules	1931-02-01	157/8661	0.107969	0.535834	0.535834	9672/999	2	UP000007609
hsa00051	hsa00051	Fructose and mannose metabolism	2024-01-31	34/8661	0.114981	0.535834	0.535834	55556	1	UP000007609
hsa030302	hsa03030	DNA replication	2024-01-31	36/8661	0.121331	0.535834	0.535834	5426	1	UP000007609
hsa052161	hsa05216	Thyroid cancer	2024-01-31	37/8661	0.124489	0.535834	0.535834	999	1	UP000007609
hsa03440	hsa03440	Homologous recombination	2024-01-31	41/8661	0.137012	0.535834	0.535834	8438	1	UP000007609
hsa052192	hsa05219	Bladder cancer	2024-01-31	41/8661	0.137012	0.535834	0.535834	999	1	UP000007609
hsa034101	hsa03410	Base excision repair	2024-01-31	44/8661	0.14629	0.535834	0.535834	5426	1	UP000007609
hsa045102	hsa04510	Focal adhesion	1931-02-01	203/8661	0.163741	0.535834	0.535834	53358/1793	2	UP000007609
hsa00270	hsa00270	Cysteine and methionine metabolism	2024-01-31	52/8661	0.170563	0.535834	0.535834	4548	1	UP000007609
hsa05213	hsa05213	Endometrial cancer	2024-01-31	58/8661	0.188327	0.535834	0.535834	999	1	UP000007609
hsa043301	hsa04330	Notch signaling pathway	2024-01-31	62/8661	0.199966	0.535834	0.535834	23013	1	UP000007609
hsa003101	hsa00310	Lysine degradation	2024-01-31	63/8661	0.20285	0.535834	0.535834	9757	1	UP000007609
hsa034201	hsa03420	Nucleotide excision repair	2024-01-31	63/8661	0.20285	0.535834	0.535834	5426	1	UP000007609
hsa04917	hsa04917	Prolactin signaling pathway	2024-01-31	70/8661	0.222759	0.535834	0.535834	53358	1	UP000007609
hsa041442	hsa04144	Endocytosis	1931-02-01	250/8661	0.224935	0.535834	0.535834	26056/7456	2	UP000007609
hsa05218	hsa05218	Melanoma	2024-01-31	72/8661	0.228359	0.535834	0.535834	999	1	UP000007609
hsa012301	hsa01230	Biosynthesis of amino acids	2024-01-31	75/8661	0.236685	0.535834	0.535834	4548	1	UP000007609
hsa05214	hsa05214	Glioma	2024-01-31	75/8661	0.236685	0.535834	0.535834	53358	1	UP000007609
hsa04971	hsa04971	Gastric acid secretion	2024-01-31	76/8661	0.239441	0.535834	0.535834	54207	1	UP000007609
hsa052201	hsa05220	Chronic myeloid leukemia	2024-01-31	76/8661	0.239441	0.535834	0.535834	53358	1	UP000007609
hsa015211	hsa01521	EGFR tyrosine kinase inhibitor resistance	2024-01-31	79/8661	0.247651	0.535834	0.535834	53358	1	UP000007609
hsa030181	hsa03018	RNA degradation	2024-01-31	79/8661	0.247651	0.535834	0.535834	9652	1	UP000007609
hsa040121	hsa04012	ErbB signaling pathway	2024-01-31	85/8661	0.263815	0.535834	0.535834	53358	1	UP000007609
hsa049701	hsa04970	Salivary secretion	2024-01-31	93/8661	0.284845	0.535834	0.535834	727897	1	UP000007609
hsa046571	hsa04657	IL-17 signaling pathway	2024-01-31	94/8661	0.287432	0.535834	0.535834	727897	1	UP000007609
hsa046662	hsa04666	Fc gamma R-mediated phagocytosis	2024-01-31	97/8661	0.295141	0.535834	0.535834	1793	1	UP000007609
hsa015222	hsa01522	Endocrine resistance	2024-01-31	98/8661	0.297692	0.535834	0.535834	53358	1	UP000007609
hsa005641	hsa00564	Glycerophospholipid metabolism	2024-01-31	99/8661	0.300235	0.535834	0.535834	55500	1	UP000007609
hsa049141	hsa04914	Progesterone-mediated oocyte maturation	2024-01-31	102/8661	0.307809	0.535834	0.535834	132864	1	UP000007609
hsa049281	hsa04928	Parathyroid hormone synthesis, secretion and action	2024-01-31	106/8661	0.317784	0.535834	0.535834	5744	1	UP000007609
hsa043501	hsa04350	TGF-beta signaling pathway	2024-01-31	108/8661	0.32272	0.535834	0.535834	2615	1	UP000007609
hsa047241	hsa04724	Glutamatergic synapse	2024-01-31	115/8661	0.339724	0.535834	0.535834	9229	1	UP000007609
hsa030822	hsa03082	ATP-dependent chromatin remodeling	2024-01-31	117/8661	0.344505	0.535834	0.535834	1108	1	UP000007609
hsa047222	hsa04722	Neurotrophin signaling pathway	2024-01-31	119/8661	0.349254	0.535834	0.535834	53358	1	UP000007609
hsa049352	hsa04935	Growth hormone synthesis, secretion and action	2024-01-31	120/8661	0.351615	0.535834	0.535834	53358	1	UP000007609
hsa049262	hsa04926	Relaxin signaling pathway	2024-01-31	129/8661	0.3725	0.535834	0.535834	53358	1	UP000007609
hsa046501	hsa04650	Natural killer cell mediated cytotoxicity	2024-01-31	132/8661	0.379316	0.535834	0.535834	53358	1	UP000007609
hsa040802	hsa04080	Neuroactive ligand-receptor interaction	1931-02-01	367/8661	0.380538	0.535834	0.535834	7425/8620	2	UP000007609
hsa049101	hsa04910	Insulin signaling pathway	2024-01-31	137/8661	0.390517	0.535834	0.535834	53358	1	UP000007609
hsa049153	hsa04915	Estrogen signaling pathway	2024-01-31	137/8661	0.390517	0.535834	0.535834	53358	1	UP000007609
hsa04371	hsa04371	Apelin signaling pathway	2024-01-31	139/8661	0.394942	0.535834	0.535834	999	1	UP000007609
hsa052242	hsa05224	Breast cancer	2024-01-31	147/8661	0.412334	0.535834	0.535834	53358	1	UP000007609
hsa040721	hsa04072	Phospholipase D signaling pathway	2024-01-31	148/8661	0.414474	0.535834	0.535834	53358	1	UP000007609
hsa012402	hsa01240	Biosynthesis of cofactors	2024-01-31	153/8661	0.42506	0.535834	0.535834	25902	1	UP000007609
hsa041481	hsa04148	Efferocytosis	2024-01-31	156/8661	0.431323	0.535834	0.535834	1793	1	UP000007609
hsa043901	hsa04390	Hippo signaling pathway	2024-01-31	157/8661	0.433395	0.535834	0.535834	999	1	UP000007609
hsa052252	hsa05225	Hepatocellular carcinoma	2024-01-31	168/8661	0.455719	0.548396	0.548396	53358	1	UP000007609
hsa030101	hsa03010	Ribosome	2024-01-31	170/8661	0.459685	0.548396	0.548396	11222	1	UP000007609
hsa043602	hsa04360	Axon guidance	2024-01-31	182/8661	0.482902	0.566161	0.566161	6092	1	UP000007609
hsa050342	hsa05034	Alcoholism	2024-01-31	188/8661	0.494146	0.568377	0.568377	53358	1	UP000007609
hsa040621	hsa04062	Chemokine signaling pathway	2024-01-31	192/8661	0.501509	0.568377	0.568377	53358	1	UP000007609
hsa051303	hsa05130	Pathogenic Escherichia coli infection	2024-01-31	198/8661	0.512361	0.571156	0.571156	7456	1	UP000007609
hsa052032	hsa05203	Viral carcinogenesis	2024-01-31	204/8661	0.522984	0.573595	0.573595	1108	1	UP000007609
hsa040153	hsa04015	Rap1 signaling pathway	2024-01-31	210/8661	0.533382	0.575714	0.575714	999	1	UP000007609
hsa030403	hsa03040	Spliceosome	2024-01-31	217/8661	0.545237	0.579314	0.579314	8449	1	UP000007609
hsa048102	hsa04810	Regulation of actin cytoskeleton	2024-01-31	229/8661	0.564884	0.590956	0.590956	1793	1	UP000007609
hsa040142	hsa04014	Ras signaling pathway	2024-01-31	236/8661	0.575963	0.593417	0.593417	53358	1	UP000007609
hsa051313	hsa05131	Shigellosis	2024-01-31	247/8661	0.592824	0.601672	0.601672	1793	1	UP000007609
hsa051654	hsa05165	Human papillomavirus infection	2024-01-31	331/8661	0.701835	0.701835	0.701835	1108	1	UP000007609
hsa000611	hsa00061	Fatty acid biosynthesis	2024-01-04	18/8661	0.00828868	0.0745981	0.0348997	27349	1	UP000145981
hsa04216	hsa04216	Ferroptosis	2024-01-04	41/8661	0.0188047	0.0774422	0.0362303	5094	1	UP000145981
hsa012121	hsa01212	Fatty acid metabolism	2024-01-04	57/8661	0.0260706	0.0774422	0.0362303	27349	1	UP000145981
hsa046572	hsa04657	IL-17 signaling pathway	2024-01-04	94/8661	0.0427186	0.0774422	0.0362303	1051	1	UP000145981
hsa04640	hsa04640	Hematopoietic cell lineage	2024-01-04	99/8661	0.0449519	0.0774422	0.0362303	921	1	UP000145981
hsa046682	hsa04668	TNF signaling pathway	2024-01-04	114/8661	0.0516282	0.0774422	0.0362303	1051	1	UP000145981
hsa041482	hsa04148	Efferocytosis	2024-01-04	156/8661	0.0701357	0.0862142	0.0403341	1051	1	UP000145981
hsa05152	hsa05152	Tuberculosis	2024-01-04	180/8661	0.080589	0.0862142	0.0403341	1051	1	UP000145981
hsa052023	hsa05202	Transcriptional misregulation in cancer	2024-01-04	193/8661	0.0862142	0.0862142	0.0403341	1051	1	UP000145981
hsa051003	hsa05100	Bacterial invasion of epithelial cells	2024-03-19	77/8661	0.000590968	0.030121	0.0216727	10109/6464/25759	3	UP000002476
hsa00785	hsa00785	Lipoic acid metabolism	2024-02-19	19/8661	0.000762558	0.030121	0.0216727	4967/55753	2	UP000002476
hsa00020	hsa00020	Citrate cycle (TCA cycle)	2024-02-19	30/8661	0.00191214	0.0456593	0.0328528	4967/55753	2	UP000002476
hsa01210	hsa01210	2-Oxocarboxylic acid metabolism	2024-02-19	33/8661	0.00231186	0.0456593	0.0328528	4967/55753	2	UP000002476
hsa045103	hsa04510	Focal adhesion	2024-03-19	203/8661	0.00931943	0.104903	0.0754797	3685/6464/25759	3	UP000002476
hsa049171	hsa04917	Prolactin signaling pathway	2024-02-19	70/8661	0.0100759	0.104903	0.0754797	6464/25759	2	UP000002476
hsa052141	hsa05214	Glioma	2024-02-19	75/8661	0.0115027	0.104903	0.0754797	6464/25759	2	UP000002476
hsa052202	hsa05220	Chronic myeloid leukemia	2024-02-19	76/8661	0.0117982	0.104903	0.0754797	6464/25759	2	UP000002476
hsa015212	hsa01521	EGFR tyrosine kinase inhibitor resistance	2024-02-19	79/8661	0.0127048	0.104903	0.0754797	6464/25759	2	UP000002476
hsa05412	hsa05412	Arrhythmogenic right ventricular cardiomyopathy	2024-02-19	84/8661	0.0142816	0.104903	0.0754797	3685/782	2	UP000002476
hsa040122	hsa04012	ErbB signaling pathway	2024-02-19	85/8661	0.0146067	0.104903	0.0754797	6464/25759	2	UP000002476
hsa054102	hsa05410	Hypertrophic cardiomyopathy	2024-02-19	97/8661	0.0187552	0.116197	0.0836062	3685/782	2	UP000002476
hsa015223	hsa01522	Endocrine resistance	2024-02-19	98/8661	0.019121	0.116197	0.0836062	6464/25759	2	UP000002476
hsa054142	hsa05414	Dilated cardiomyopathy	2024-02-19	103/8661	0.0209957	0.118476	0.0852456	3685/782	2	UP000002476
hsa012001	hsa01200	Carbon metabolism	2024-02-19	115/8661	0.0257946	0.129723	0.0933382	4967/55753	2	UP000002476
hsa047223	hsa04722	Neurotrophin signaling pathway	2024-02-19	119/8661	0.0274854	0.129723	0.0933382	6464/25759	2	UP000002476
hsa049353	hsa04935	Growth hormone synthesis, secretion and action	2024-02-19	120/8661	0.027915	0.129723	0.0933382	6464/25759	2	UP000002476
hsa049263	hsa04926	Relaxin signaling pathway	2024-02-19	129/8661	0.0319038	0.134032	0.0964389	6464/25759	2	UP000002476
hsa046502	hsa04650	Natural killer cell mediated cytotoxicity	2024-02-19	132/8661	0.0332813	0.134032	0.0964389	6464/25759	2	UP000002476
hsa049102	hsa04910	Insulin signaling pathway	2024-02-19	137/8661	0.0356288	0.134032	0.0964389	6464/25759	2	UP000002476
hsa049154	hsa04915	Estrogen signaling pathway	2024-02-19	137/8661	0.0356288	0.134032	0.0964389	6464/25759	2	UP000002476
hsa052243	hsa05224	Breast cancer	2024-02-19	147/8661	0.0405127	0.136666	0.098334	6464/25759	2	UP000002476
hsa040722	hsa04072	Phospholipase D signaling pathway	2024-02-19	148/8661	0.0410145	0.136666	0.098334	6464/25759	2	UP000002476
hsa052263	hsa05226	Gastric cancer	2024-02-19	149/8661	0.0415188	0.136666	0.098334	6464/25759	2	UP000002476
hsa00532	hsa00532	Glycosaminoglycan biosynthesis - chondroitin sulfate / dermatan sulfate	2024-01-19	21/8661	0.0451228	0.142588	0.102595	22856	1	UP000002476
hsa052253	hsa05225	Hepatocellular carcinoma	2024-02-19	168/8661	0.0515417	0.156607	0.112682	6464/25759	2	UP000002476
hsa050343	hsa05034	Alcoholism	2024-02-19	188/8661	0.0629401	0.184158	0.132505	6464/25759	2	UP000002476
hsa040622	hsa04062	Chemokine signaling pathway	2024-02-19	192/8661	0.0653167	0.184286	0.132598	6464/25759	2	UP000002476
hsa00512	hsa00512	Mucin type O-glycan biosynthesis	2024-01-19	36/8661	0.076165	0.207484	0.149289	9334	1	UP000002476
hsa002601	hsa00260	Glycine, serine and threonine metabolism	2024-01-19	40/8661	0.08428	0.221937	0.159688	51268	1	UP000002476
hsa048103	hsa04810	Regulation of actin cytoskeleton	2024-02-19	229/8661	0.0886741	0.225976	0.162594	3685/10109	2	UP000002476
hsa040143	hsa04014	Ras signaling pathway	2024-02-19	236/8661	0.0933481	0.230453	0.165816	6464/25759	2	UP000002476
hsa030501	hsa03050	Proteasome	2024-01-19	46/8661	0.096326	0.230599	0.16592	5717	1	UP000002476
hsa00520	hsa00520	Amino sugar and nucleotide sugar metabolism	2024-01-19	49/8661	0.102293	0.23229	0.167138	10007	1	UP000002476
hsa041443	hsa04144	Endocytosis	2024-02-19	250/8661	0.102913	0.23229	0.167138	10109/93661	2	UP000002476
hsa00600	hsa00600	Sphingolipid metabolism	2024-01-19	54/8661	0.112154	0.246116	0.177085	9334	1	UP000002476
hsa04370	hsa04370	VEGF signaling pathway	2024-01-19	59/8661	0.121913	0.2603	0.187291	25759	1	UP000002476
hsa003102	hsa00310	Lysine degradation	2024-01-19	63/8661	0.129646	0.262617	0.188958	51268	1	UP000002476
hsa005611	hsa00561	Glycerolipid metabolism	2024-01-19	63/8661	0.129646	0.262617	0.188958	154141	1	UP000002476
hsa009701	hsa00970	Aminoacyl-tRNA biosynthesis	2024-01-19	66/8661	0.135404	0.267424	0.192417	51067	1	UP000002476
hsa00830	hsa00830	Retinol metabolism	2024-01-19	68/8661	0.139223	0.268259	0.193018	54884	1	UP000002476
hsa047211	hsa04721	Synaptic vesicle cycle	2024-01-19	78/8661	0.158077	0.297335	0.213939	6529	1	UP000002476
hsa041461	hsa04146	Peroxisome	2024-01-19	83/8661	0.167357	0.299804	0.215715	51268	1	UP000002476
hsa046621	hsa04662	B cell receptor signaling pathway	2024-01-19	84/8661	0.169201	0.299804	0.215715	10990	1	UP000002476
hsa04260	hsa04260	Cardiac muscle contraction	2024-01-19	87/8661	0.174711	0.299804	0.215715	782	1	UP000002476
hsa045122	hsa04512	ECM-receptor interaction	2024-01-19	89/8661	0.178364	0.299804	0.215715	3685	1	UP000002476
hsa047272	hsa04727	GABAergic synapse	2024-01-19	89/8661	0.178364	0.299804	0.215715	6529	1	UP000002476
hsa052221	hsa05222	Small cell lung cancer	2024-01-19	92/8661	0.183817	0.302531	0.217677	3685	1	UP000002476
hsa046663	hsa04666	Fc gamma R-mediated phagocytosis	2024-01-19	97/8661	0.192827	0.31032	0.223281	10109	1	UP000002476
hsa005642	hsa00564	Glycerophospholipid metabolism	2024-01-19	99/8661	0.196405	0.31032	0.223281	154141	1	UP000002476
hsa049192	hsa04919	Thyroid hormone signaling pathway	2024-01-19	121/8661	0.234782	0.363682	0.261677	3685	1	UP000002476
hsa04142	hsa04142	Lysosome	2024-01-19	132/8661	0.253313	0.380469	0.273755	23431	1	UP000002476
hsa043802	hsa04380	Osteoclast differentiation	2024-01-19	135/8661	0.258293	0.380469	0.273755	10990	1	UP000002476
hsa051353	hsa05135	Yersinia infection	2024-01-19	137/8661	0.261595	0.380469	0.273755	10109	1	UP000002476
hsa054183	hsa05418	Fluid shear stress and atherosclerosis	2024-01-19	139/8661	0.264883	0.380469	0.273755	3685	1	UP000002476
hsa050172	hsa05017	Spinocerebellar ataxia	2024-01-19	143/8661	0.271418	0.380573	0.27383	5717	1	UP000002476
hsa041451	hsa04145	Phagosome	2024-01-19	152/8661	0.285922	0.380573	0.27383	3685	1	UP000002476
hsa042611	hsa04261	Adrenergic signaling in cardiomyocytes	2024-01-19	154/8661	0.289107	0.380573	0.27383	782	1	UP000002476
hsa04921	hsa04921	Oxytocin signaling pathway	2024-01-19	154/8661	0.289107	0.380573	0.27383	782	1	UP000002476
hsa041483	hsa04148	Efferocytosis	2024-01-19	156/8661	0.292279	0.380573	0.27383	3685	1	UP000002476
hsa045143	hsa04514	Cell adhesion molecules	2024-01-19	157/8661	0.29386	0.380573	0.27383	3685	1	UP000002476
hsa045301	hsa04530	Tight junction	2024-01-19	170/8661	0.314112	0.400239	0.28798	10109	1	UP000002476
hsa048142	hsa04814	Motor proteins	2024-01-19	193/8661	0.3486	0.437133	0.314526	93661	1	UP000002476
hsa051304	hsa05130	Pathogenic Escherichia coli infection	2024-01-19	198/8661	0.355877	0.438013	0.31516	10109	1	UP000002476
hsa051692	hsa05169	Epstein-Barr virus infection	2024-01-19	202/8661	0.361643	0.438013	0.31516	5717	1	UP000002476
hsa052053	hsa05205	Proteoglycans in cancer	2024-01-19	205/8661	0.365935	0.438013	0.31516	3685	1	UP000002476
hsa051631	hsa05163	Human cytomegalovirus infection	2024-01-19	225/8661	0.39386	0.464402	0.334147	3685	1	UP000002476
hsa051314	hsa05131	Shigellosis	2024-01-19	247/8661	0.42323	0.487547	0.3508	10109	1	UP000002476
hsa051321	hsa05132	Salmonella infection	2024-01-19	249/8661	0.425832	0.487547	0.3508	10109	1	UP000002476
hsa050122	hsa05012	Parkinson disease	2024-01-19	266/8661	0.447505	0.505041	0.363387	5717	1	UP000002476
hsa050202	hsa05020	Prion disease	2024-01-19	272/8661	0.454967	0.506231	0.364244	5717	1	UP000002476
hsa040101	hsa04010	MAPK signaling pathway	2024-01-19	301/8661	0.48971	0.533846	0.384113	782	1	UP000002476
hsa050162	hsa05016	Huntington disease	2024-01-19	306/8661	0.495483	0.533846	0.384113	5717	1	UP000002476
hsa052063	hsa05206	MicroRNAs in cancer	2024-01-19	310/8661	0.500058	0.533846	0.384113	6464	1	UP000002476
hsa051655	hsa05165	Human papillomavirus infection	2024-01-19	331/8661	0.523436	0.551353	0.39671	3685	1	UP000002476
hsa041512	hsa04151	PI3K-Akt signaling pathway	2024-01-19	359/8661	0.553	0.572589	0.411989	3685	1	UP000002476
hsa050143	hsa05014	Amyotrophic lateral sclerosis	2024-01-19	364/8661	0.558093	0.572589	0.411989	5717	1	UP000002476
hsa050102	hsa05010	Alzheimer disease	2024-01-19	384/8661	0.57792	0.585329	0.421156	5717	1	UP000002476
hsa050222	hsa05022	Pathways of neurodegeneration - multiple diseases	2024-01-19	476/8661	0.658758	0.658758	0.47399	5717	1	UP000002476
hsa007851	hsa00785	Lipoic acid metabolism	2024-02-22	19/8661	0.00102609	0.0902957	0.0874875	4967/55753	2	UP000008768
hsa000201	hsa00020	Citrate cycle (TCA cycle)	2024-02-22	30/8661	0.00256645	0.0909574	0.0881286	4967/55753	2	UP000008768
hsa012101	hsa01210	2-Oxocarboxylic acid metabolism	2024-02-22	33/8661	0.00310082	0.0909574	0.0881286	4967/55753	2	UP000008768
hsa043302	hsa04330	Notch signaling pathway	2024-02-22	62/8661	0.0106224	0.233692	0.226424	23385/28514	2	UP000008768
hsa045123	hsa04512	ECM-receptor interaction	2024-02-22	89/8661	0.0211081	0.357855	0.346725	3691/6382	2	UP000008768
hsa041444	hsa04144	Endocytosis	2024-03-22	250/8661	0.0243992	0.357855	0.346725	273/91782/93661	3	UP000008768
hsa012002	hsa01200	Carbon metabolism	2024-02-22	115/8661	0.0339604	0.423213	0.410051	4967/55753	2	UP000008768
hsa04964	hsa04964	Proximal tubule bicarbonate reclamation	2024-01-22	23/8661	0.0568893	0.423213	0.410051	482	1	UP000008768
hsa005341	hsa00534	Glycosaminoglycan biosynthesis - heparan sulfate / heparin	2024-01-22	24/8661	0.0592913	0.423213	0.410051	9348	1	UP000008768
hsa04960	hsa04960	Aldosterone-regulated sodium reabsorption	2024-01-22	37/8661	0.0899907	0.423213	0.410051	482	1	UP000008768
hsa05340	hsa05340	Primary immunodeficiency	2024-01-22	38/8661	0.0923122	0.423213	0.410051	4261	1	UP000008768
hsa045104	hsa04510	Focal adhesion	2024-02-22	203/8661	0.0929812	0.423213	0.410051	3691/5159	2	UP000008768
hsa030502	hsa03050	Proteasome	2024-01-22	46/8661	0.110681	0.423213	0.410051	5709	1	UP000008768
hsa04973	hsa04973	Carbohydrate digestion and absorption	2024-01-22	47/8661	0.112952	0.423213	0.410051	482	1	UP000008768
hsa048104	hsa04810	Regulation of actin cytoskeleton	2024-02-22	229/8661	0.113858	0.423213	0.410051	3691/5159	2	UP000008768
hsa051441	hsa05144	Malaria	2024-01-22	50/8661	0.119732	0.423213	0.410051	6382	1	UP000008768
hsa049611	hsa04961	Endocrine and other factor-regulated calcium reabsorption	2024-01-22	53/8661	0.126463	0.423213	0.410051	482	1	UP000008768
hsa051322	hsa05132	Salmonella infection	2024-02-22	249/8661	0.130689	0.423213	0.410051	257397/1434	2	UP000008768
hsa049781	hsa04978	Mineral absorption	2024-01-22	60/8661	0.141977	0.423213	0.410051	482	1	UP000008768
hsa052301	hsa05230	Central carbon metabolism in cancer	2024-01-22	70/8661	0.163684	0.423213	0.410051	5159	1	UP000008768
hsa052181	hsa05218	Melanoma	2024-01-22	72/8661	0.167962	0.423213	0.410051	5159	1	UP000008768
hsa04918	hsa04918	Thyroid hormone synthesis	2024-01-22	75/8661	0.17434	0.423213	0.410051	482	1	UP000008768
hsa052142	hsa05214	Glioma	2024-01-22	75/8661	0.17434	0.423213	0.410051	5159	1	UP000008768
hsa049711	hsa04971	Gastric acid secretion	2024-01-22	76/8661	0.176456	0.423213	0.410051	482	1	UP000008768
hsa046121	hsa04612	Antigen processing and presentation	2024-01-22	78/8661	0.180671	0.423213	0.410051	4261	1	UP000008768
hsa015213	hsa01521	EGFR tyrosine kinase inhibitor resistance	2024-01-22	79/8661	0.182771	0.423213	0.410051	5159	1	UP000008768
hsa030182	hsa03018	RNA degradation	2024-01-22	79/8661	0.182771	0.423213	0.410051	246175	1	UP000008768
hsa054121	hsa05412	Arrhythmogenic right ventricular cardiomyopathy	2024-01-22	84/8661	0.193195	0.423213	0.410051	3691	1	UP000008768
hsa049111	hsa04911	Insulin secretion	2024-01-22	86/8661	0.197329	0.423213	0.410051	482	1	UP000008768
hsa042601	hsa04260	Cardiac muscle contraction	2024-01-22	87/8661	0.199388	0.423213	0.410051	482	1	UP000008768
hsa045401	hsa04540	Gap junction	2024-01-22	88/8661	0.201443	0.423213	0.410051	5159	1	UP000008768
hsa049761	hsa04976	Bile secretion	2024-01-22	89/8661	0.203492	0.423213	0.410051	482	1	UP000008768
hsa051656	hsa05165	Human papillomavirus infection	2024-02-22	331/8661	0.204652	0.423213	0.410051	3691/5159	2	UP000008768
hsa04658	hsa04658	Th1 and Th2 cell differentiation	2024-01-22	92/8661	0.209609	0.423213	0.410051	28514	1	UP000008768
hsa049702	hsa04970	Salivary secretion	2024-01-22	93/8661	0.211639	0.423213	0.410051	482	1	UP000008768
hsa046573	hsa04657	IL-17 signaling pathway	2024-01-22	94/8661	0.213663	0.423213	0.410051	257397	1	UP000008768
hsa046664	hsa04666	Fc gamma R-mediated phagocytosis	2024-01-22	97/8661	0.219706	0.423213	0.410051	273	1	UP000008768
hsa052151	hsa05215	Prostate cancer	2024-01-22	97/8661	0.219706	0.423213	0.410051	5159	1	UP000008768
hsa054103	hsa05410	Hypertrophic cardiomyopathy	2024-01-22	97/8661	0.219706	0.423213	0.410051	3691	1	UP000008768
hsa015224	hsa01522	Endocrine resistance	2024-01-22	98/8661	0.221711	0.423213	0.410051	28514	1	UP000008768
hsa049253	hsa04925	Aldosterone synthesis and secretion	2024-01-22	98/8661	0.221711	0.423213	0.410051	482	1	UP000008768
hsa052311	hsa05231	Choline metabolism in cancer	2024-01-22	98/8661	0.221711	0.423213	0.410051	5159	1	UP000008768
hsa049142	hsa04914	Progesterone-mediated oocyte maturation	2024-01-22	102/8661	0.229679	0.423213	0.410051	699	1	UP000008768
hsa049721	hsa04972	Pancreatic secretion	2024-01-22	102/8661	0.229679	0.423213	0.410051	482	1	UP000008768
hsa041513	hsa04151	PI3K-Akt signaling pathway	2024-02-22	359/8661	0.231064	0.423213	0.410051	3691/5159	2	UP000008768
hsa049741	hsa04974	Protein digestion and absorption	2024-01-22	103/8661	0.23166	0.423213	0.410051	482	1	UP000008768
hsa054143	hsa05414	Dilated cardiomyopathy	2024-01-22	103/8661	0.23166	0.423213	0.410051	3691	1	UP000008768
hsa04064	hsa04064	NF-kappa B signaling pathway	2024-01-22	104/8661	0.233635	0.423213	0.410051	257397	1	UP000008768
hsa030134	hsa03013	Nucleocytoplasmic transport	2024-01-22	108/8661	0.241487	0.423213	0.410051	1434	1	UP000008768
hsa05145	hsa05145	Toxoplasmosis	2024-01-22	111/8661	0.247326	0.423213	0.410051	4261	1	UP000008768
hsa04725	hsa04725	Cholinergic synapse	2024-01-22	113/8661	0.251194	0.423213	0.410051	56479	1	UP000008768
hsa046683	hsa04668	TNF signaling pathway	2024-01-22	114/8661	0.253122	0.423213	0.410051	257397	1	UP000008768
hsa050103	hsa05010	Alzheimer disease	2024-02-22	384/8661	0.25489	0.423213	0.410051	23385/5709	2	UP000008768
hsa049193	hsa04919	Thyroid hormone signaling pathway	2024-01-22	121/8661	0.26648	0.434264	0.420758	482	1	UP000008768
hsa041142	hsa04114	Oocyte meiosis	2024-01-22	131/8661	0.285169	0.45627	0.442079	699	1	UP000008768
hsa054184	hsa05418	Fluid shear stress and atherosclerosis	2024-01-22	139/8661	0.299791	0.460775	0.446445	6382	1	UP000008768
hsa049361	hsa04936	Alcoholic liver disease	2024-01-22	142/8661	0.305201	0.460775	0.446445	257397	1	UP000008768
hsa050173	hsa05017	Spinocerebellar ataxia	2024-01-22	143/8661	0.306995	0.460775	0.446445	5709	1	UP000008768
hsa052244	hsa05224	Breast cancer	2024-01-22	147/8661	0.314128	0.460775	0.446445	28514	1	UP000008768
hsa040723	hsa04072	Phospholipase D signaling pathway	2024-01-22	148/8661	0.3159	0.460775	0.446445	5159	1	UP000008768
hsa042612	hsa04261	Adrenergic signaling in cardiomyocytes	2024-01-22	154/8661	0.326443	0.460775	0.446445	482	1	UP000008768
hsa041104	hsa04110	Cell cycle	2024-01-22	157/8661	0.331655	0.460775	0.446445	699	1	UP000008768
hsa045144	hsa04514	Cell adhesion molecules	2024-01-22	157/8661	0.331655	0.460775	0.446445	6382	1	UP000008768
hsa042171	hsa04217	Necroptosis	2024-01-22	159/8661	0.335109	0.460775	0.446445	91782	1	UP000008768
hsa040223	hsa04022	cGMP-PKG signaling pathway	2024-01-22	166/8661	0.347064	0.462752	0.44836	482	1	UP000008768
hsa04630	hsa04630	JAK-STAT signaling pathway	2024-01-22	166/8661	0.347064	0.462752	0.44836	5159	1	UP000008768
hsa051641	hsa05164	Influenza A	2024-01-22	171/8661	0.355477	0.466497	0.451988	4261	1	UP000008768
hsa043102	hsa04310	Wnt signaling pathway	2024-01-22	174/8661	0.360475	0.466497	0.451988	23002	1	UP000008768
hsa051521	hsa05152	Tuberculosis	2024-01-22	180/8661	0.37036	0.472343	0.457653	4261	1	UP000008768
hsa046211	hsa04621	NOD-like receptor signaling pathway	2024-01-22	186/8661	0.380099	0.477839	0.462978	257397	1	UP000008768
hsa048143	hsa04814	Motor proteins	2024-01-22	193/8661	0.39128	0.484967	0.469884	93661	1	UP000008768
hsa051305	hsa05130	Pathogenic Escherichia coli infection	2024-01-22	198/8661	0.399148	0.487087	0.471939	257397	1	UP000008768
hsa051693	hsa05169	Epstein-Barr virus infection	2024-01-22	202/8661	0.405373	0.487087	0.471939	5709	1	UP000008768
hsa052054	hsa05205	Proteoglycans in cancer	2024-01-22	205/8661	0.410001	0.487087	0.471939	6382	1	UP000008768
hsa040154	hsa04015	Rap1 signaling pathway	2024-01-22	210/8661	0.417638	0.487087	0.471939	5159	1	UP000008768
hsa052073	hsa05207	Chemical carcinogenesis - receptor activation	2024-01-22	212/8661	0.420666	0.487087	0.471939	28514	1	UP000008768
hsa030404	hsa03040	Spliceosome	2024-01-22	217/8661	0.428171	0.489339	0.47412	55660	1	UP000008768
hsa040242	hsa04024	cAMP signaling pathway	2024-01-22	225/8661	0.439987	0.496395	0.480957	482	1	UP000008768
hsa040144	hsa04014	Ras signaling pathway	2024-01-22	236/8661	0.455853	0.507786	0.491993	5159	1	UP000008768
hsa051315	hsa05131	Shigellosis	2024-01-22	247/8661	0.47129	0.518419	0.502296	257397	1	UP000008768
hsa040202	hsa04020	Calcium signaling pathway	2024-01-22	253/8661	0.479533	0.520974	0.504771	5159	1	UP000008768
hsa050123	hsa05012	Parkinson disease	2024-01-22	266/8661	0.496973	0.533337	0.51675	5709	1	UP000008768
hsa050203	hsa05020	Prion disease	2024-01-22	272/8661	0.504834	0.535245	0.518599	5709	1	UP000008768
hsa040102	hsa04010	MAPK signaling pathway	2024-01-22	301/8661	0.5412	0.564794	0.547228	5159	1	UP000008768
hsa050163	hsa05016	Huntington disease	2024-01-22	306/8661	0.547206	0.564794	0.547228	5709	1	UP000008768
hsa052064	hsa05206	MicroRNAs in cancer	2024-01-22	310/8661	0.551958	0.564794	0.547228	5159	1	UP000008768
hsa050144	hsa05014	Amyotrophic lateral sclerosis	2024-01-22	364/8661	0.611619	0.618649	0.599409	5709	1	UP000008768
hsa050223	hsa05022	Pathways of neurodegeneration - multiple diseases	2024-01-22	476/8661	0.712101	0.712101	0.689955	5709	1	UP000008768
hsa007852	hsa00785	Lipoic acid metabolism	2024-02-23	19/8661	0.00112234	0.085298	0.0815175	4967/55753	2	UP000150053
hsa000202	hsa00020	Citrate cycle (TCA cycle)	2024-02-23	30/8661	0.00280484	0.085831	0.0820269	4967/55753	2	UP000150053
hsa012102	hsa01210	2-Oxocarboxylic acid metabolism	2024-02-23	33/8661	0.00338807	0.085831	0.0820269	4967/55753	2	UP000150053
hsa045124	hsa04512	ECM-receptor interaction	2024-02-23	89/8661	0.0229659	0.348018	0.332593	3691/3161	2	UP000150053
hsa046665	hsa04666	Fc gamma R-mediated phagocytosis	2024-02-23	97/8661	0.0269584	0.348018	0.332593	273/3636	2	UP000150053
hsa041445	hsa04144	Endocytosis	2024-03-23	250/8661	0.0274751	0.348018	0.332593	273/91782/93661	3	UP000150053
hsa012003	hsa01200	Carbon metabolism	2024-02-23	115/8661	0.0368778	0.400388	0.382642	4967/55753	2	UP000150053
hsa049641	hsa04964	Proximal tubule bicarbonate reclamation	2024-01-23	23/8661	0.0594002	0.45018	0.430228	482	1	UP000150053
hsa005342	hsa00534	Glycosaminoglycan biosynthesis - heparan sulfate / heparin	2024-01-23	24/8661	0.0619047	0.45018	0.430228	9348	1	UP000150053
hsa049601	hsa04960	Aldosterone-regulated sodium reabsorption	2024-01-23	37/8661	0.0938882	0.45018	0.430228	482	1	UP000150053
hsa02010	hsa02010	ABC transporters	2024-01-23	45/8661	0.113049	0.45018	0.430228	9619	1	UP000150053
hsa030503	hsa03050	Proteasome	2024-01-23	46/8661	0.115417	0.45018	0.430228	5709	1	UP000150053
hsa049731	hsa04973	Carbohydrate digestion and absorption	2024-01-23	47/8661	0.117778	0.45018	0.430228	482	1	UP000150053
hsa040243	hsa04024	cAMP signaling pathway	2024-02-23	225/8661	0.119109	0.45018	0.430228	2550/482	2	UP000150053
hsa049612	hsa04961	Endocrine and other factor-regulated calcium reabsorption	2024-01-23	53/8661	0.131822	0.45018	0.430228	482	1	UP000150053
hsa051323	hsa05132	Salmonella infection	2024-02-23	249/8661	0.140546	0.45018	0.430228	257397/1434	2	UP000150053
hsa049782	hsa04978	Mineral absorption	2024-01-23	60/8661	0.147936	0.45018	0.430228	482	1	UP000150053
hsa043303	hsa04330	Notch signaling pathway	2024-01-23	62/8661	0.152487	0.45018	0.430228	23385	1	UP000150053
hsa049292	hsa04929	GnRH secretion	2024-01-23	64/8661	0.157015	0.45018	0.430228	2550	1	UP000150053
hsa005623	hsa00562	Inositol phosphate metabolism	2024-01-23	73/8661	0.177106	0.45018	0.430228	3636	1	UP000150053
hsa049181	hsa04918	Thyroid hormone synthesis	2024-01-23	75/8661	0.181508	0.45018	0.430228	482	1	UP000150053
hsa049712	hsa04971	Gastric acid secretion	2024-01-23	76/8661	0.183701	0.45018	0.430228	482	1	UP000150053
hsa046622	hsa04662	B cell receptor signaling pathway	2024-01-23	84/8661	0.20104	0.45018	0.430228	3636	1	UP000150053
hsa054122	hsa05412	Arrhythmogenic right ventricular cardiomyopathy	2024-01-23	84/8661	0.20104	0.45018	0.430228	3691	1	UP000150053
hsa047422	hsa04742	Taste transduction	2024-01-23	86/8661	0.205319	0.45018	0.430228	2550	1	UP000150053
hsa049112	hsa04911	Insulin secretion	2024-01-23	86/8661	0.205319	0.45018	0.430228	482	1	UP000150053
hsa042602	hsa04260	Cardiac muscle contraction	2024-01-23	87/8661	0.207451	0.45018	0.430228	482	1	UP000150053
hsa047273	hsa04727	GABAergic synapse	2024-01-23	89/8661	0.211698	0.45018	0.430228	2550	1	UP000150053
hsa049762	hsa04976	Bile secretion	2024-01-23	89/8661	0.211698	0.45018	0.430228	482	1	UP000150053
hsa050322	hsa05032	Morphine addiction	2024-01-23	91/8661	0.215922	0.45018	0.430228	2550	1	UP000150053
hsa049703	hsa04970	Salivary secretion	2024-01-23	93/8661	0.220126	0.45018	0.430228	482	1	UP000150053
hsa046574	hsa04657	IL-17 signaling pathway	2024-01-23	94/8661	0.222219	0.45018	0.430228	257397	1	UP000150053
hsa040703	hsa04070	Phosphatidylinositol signaling system	2024-01-23	97/8661	0.228467	0.45018	0.430228	3636	1	UP000150053
hsa054104	hsa05410	Hypertrophic cardiomyopathy	2024-01-23	97/8661	0.228467	0.45018	0.430228	3691	1	UP000150053
hsa049254	hsa04925	Aldosterone synthesis and secretion	2024-01-23	98/8661	0.230539	0.45018	0.430228	482	1	UP000150053
hsa049143	hsa04914	Progesterone-mediated oocyte maturation	2024-01-23	102/8661	0.238775	0.45018	0.430228	699	1	UP000150053
hsa049722	hsa04972	Pancreatic secretion	2024-01-23	102/8661	0.238775	0.45018	0.430228	482	1	UP000150053
hsa051461	hsa05146	Amoebiasis	2024-01-23	102/8661	0.238775	0.45018	0.430228	4583	1	UP000150053
hsa049742	hsa04974	Protein digestion and absorption	2024-01-23	103/8661	0.24082	0.45018	0.430228	482	1	UP000150053
hsa054144	hsa05414	Dilated cardiomyopathy	2024-01-23	103/8661	0.24082	0.45018	0.430228	3691	1	UP000150053
hsa040641	hsa04064	NF-kappa B signaling pathway	2024-01-23	104/8661	0.242861	0.45018	0.430228	257397	1	UP000150053
hsa030135	hsa03013	Nucleocytoplasmic transport	2024-01-23	108/8661	0.25097	0.454135	0.434007	1434	1	UP000150053
hsa046684	hsa04668	TNF signaling pathway	2024-01-23	114/8661	0.262977	0.457246	0.43698	257397	1	UP000150053
hsa050104	hsa05010	Alzheimer disease	2024-02-23	384/8661	0.271596	0.457246	0.43698	23385/5709	2	UP000150053
hsa041521	hsa04152	AMPK signaling pathway	2024-01-23	121/8661	0.276754	0.457246	0.43698	29904	1	UP000150053
hsa049194	hsa04919	Thyroid hormone signaling pathway	2024-01-23	121/8661	0.276754	0.457246	0.43698	482	1	UP000150053
hsa041143	hsa04114	Oocyte meiosis	2024-01-23	131/8661	0.296008	0.471399	0.450506	699	1	UP000150053
hsa049103	hsa04910	Insulin signaling pathway	2024-01-23	137/8661	0.307324	0.471399	0.450506	3636	1	UP000150053
hsa049155	hsa04915	Estrogen signaling pathway	2024-01-23	137/8661	0.307324	0.471399	0.450506	2550	1	UP000150053
hsa049362	hsa04936	Alcoholic liver disease	2024-01-23	142/8661	0.316621	0.471399	0.450506	257397	1	UP000150053
hsa050174	hsa05017	Spinocerebellar ataxia	2024-01-23	143/8661	0.318466	0.471399	0.450506	5709	1	UP000150053
hsa052264	hsa05226	Gastric cancer	2024-01-23	149/8661	0.329437	0.471399	0.450506	4583	1	UP000150053
hsa042613	hsa04261	Adrenergic signaling in cardiomyocytes	2024-01-23	154/8661	0.338449	0.471399	0.450506	482	1	UP000150053
hsa049211	hsa04921	Oxytocin signaling pathway	2024-01-23	154/8661	0.338449	0.471399	0.450506	29904	1	UP000150053
hsa041105	hsa04110	Cell cycle	2024-01-23	157/8661	0.343801	0.471399	0.450506	699	1	UP000150053
hsa042172	hsa04217	Necroptosis	2024-01-23	159/8661	0.347346	0.471399	0.450506	91782	1	UP000150053
hsa040224	hsa04022	cGMP-PKG signaling pathway	2024-01-23	166/8661	0.35961	0.473485	0.452499	482	1	UP000150053
hsa030082	hsa03008	Ribosome biogenesis in eukaryotes	2024-01-23	167/8661	0.361344	0.473485	0.452499	23195	1	UP000150053
hsa043103	hsa04310	Wnt signaling pathway	2024-01-23	174/8661	0.373356	0.480933	0.459617	57680	1	UP000150053
hsa046212	hsa04621	NOD-like receptor signaling pathway	2024-01-23	186/8661	0.393446	0.498365	0.476277	257397	1	UP000150053
hsa048144	hsa04814	Motor proteins	2024-01-23	193/8661	0.404879	0.499766	0.477616	93661	1	UP000150053
hsa051306	hsa05130	Pathogenic Escherichia coli infection	2024-01-23	198/8661	0.41292	0.499766	0.477616	257397	1	UP000150053
hsa051694	hsa05169	Epstein-Barr virus infection	2024-01-23	202/8661	0.419277	0.499766	0.477616	5709	1	UP000150053
hsa045105	hsa04510	Focal adhesion	2024-01-23	203/8661	0.420856	0.499766	0.477616	3691	1	UP000150053
hsa054173	hsa05417	Lipid and atherosclerosis	2024-01-23	215/8661	0.439486	0.513861	0.491086	9619	1	UP000150053
hsa048105	hsa04810	Regulation of actin cytoskeleton	2024-01-23	229/8661	0.460497	0.530269	0.506767	3691	1	UP000150053
hsa051316	hsa05131	Shigellosis	2024-01-23	247/8661	0.486406	0.551744	0.52729	257397	1	UP000150053
hsa050124	hsa05012	Parkinson disease	2024-01-23	266/8661	0.512462	0.572752	0.547366	5709	1	UP000150053
hsa050204	hsa05020	Prion disease	2024-01-23	272/8661	0.520424	0.573221	0.547815	5709	1	UP000150053
hsa050164	hsa05016	Huntington disease	2024-01-23	306/8661	0.563245	0.611523	0.584419	5709	1	UP000150053
hsa051657	hsa05165	Human papillomavirus infection	2024-01-23	331/8661	0.592371	0.634087	0.605984	3691	1	UP000150053
hsa041514	hsa04151	PI3K-Akt signaling pathway	2024-01-23	359/8661	0.622786	0.648125	0.619399	3691	1	UP000150053
hsa050145	hsa05014	Amyotrophic lateral sclerosis	2024-01-23	364/8661	0.627983	0.648125	0.619399	5709	1	UP000150053
hsa040803	hsa04080	Neuroactive ligand-receptor interaction	2024-01-23	367/8661	0.631069	0.648125	0.619399	2550	1	UP000150053
hsa047402	hsa04740	Olfactory transduction	2024-01-23	439/8661	0.698187	0.707496	0.676139	4995	1	UP000150053
hsa050224	hsa05022	Pathways of neurodegeneration - multiple diseases	2024-01-23	476/8661	0.727964	0.727964	0.6957	5709	1	UP000150053
hsa030823	hsa03082	ATP-dependent chromatin remodeling	46/1211	117/8661	8.28417e-12	2.70892e-09	2.30213e-09	57492/54617/8289/1107/6595/196528/10847/2186/8295/6594/55193/221613/317772/3014/85235/723790/8337/8330/8332/8336/8329/8969/3013/8331/8338/55766/8334/92815/8335/3012/6597/29998/6601/80314/6599/29844/6944/8932/6603/10933/9031/57634/1108/29994/124944/64431	46	UP000137988
hsa049743	hsa04974	Protein digestion and absorption	39/1211	103/8661	1.19427e-09	1.95263e-07	1.65941e-07	2006/478/1277/1284/1281/1287/1296/84570/255631/1278/1289/1299/1305/1295/50509/1285/1310/1294/1306/1300/1297/1288/3784/1301/81578/1286/1303/85301/1302/23439/340267/1280/1293/169044/1282/1506/1298/80781/136227	39	UP000137988
hsa043304	hsa04330	Notch signaling pathway	24/1211	62/8661	1.16855e-06	0.000127372	0.000108244	7091/23013/2648/3714/1840/84441/196403/55534/2033/1387/5986/8850/9253/3955/1856/10683/83737/4851/9794/388585/6868/23493/9612/6310	24	UP000137988
hsa051658	hsa05165	Human papillomavirus infection	77/1211	331/8661	2.49526e-06	0.000203987	0.000173355	2778/7471/2308/5925/10297/55502/23513/23352/7157/5934/1277/1284/7482/1287/1278/1299/1285/10312/1956/148022/5296/7098/1297/84441/356/3911/84667/55534/1288/1869/8313/54626/3915/2033/1387/3685/5986/5970/1286/3955/1856/3909/7015/57801/8325/537/84699/4851/8772/9794/8717/3107/3106/388585/7249/1280/1293/23493/5595/1282/148327/5610/2932/7480/3371/1108/80326/7297/6932/6934/5526/6198/1298/3675/5734/8324/74…	77	UP000137988
hsa040103	hsa04010	MAPK signaling pathway	70/1211	301/8661	7.25435e-06	0.000474434	0.000403189	51701/6722/3727/4216/1398/1847/4296/59283/5532/7157/8911/1850/673/1956/9252/8986/5600/4293/1944/4803/356/773/5623/5921/5922/2768/778/4902/5970/5062/9448/9175/4914/5598/8717/4294/8912/9344/2248/4137/23542/84451/8913/4775/9048/3315/5595/7867/4215/10746/6300/9064/4217/1943/1616/9479/10454/26281/782/994/3654/6416/3725/779/776/775/7423/374/23162/84867	70	UP000137988
hsa049343	hsa04934	Cushing syndrome	42/1211	155/8661	1.13408e-05	0.000618072	0.000525257	2778/1871/107/7471/5925/10297/3739/8911/7482/673/1956/112/1869/778/8313/4297/1856/196883/8325/9101/84699/5087/8912/8085/816/8913/5595/1584/148327/79798/1388/2932/7480/5330/80326/6932/6934/779/776/775/8324/7476	42	UP000137988
hsa043104	hsa04310	Wnt signaling pathway	45/1211	174/8661	2.0503e-05	0.000957784	0.000813955	51701/6907/7471/79718/7091/80319/1501/10297/5532/7157/6259/440193/7482/8061/23002/23500/8313/2033/1387/23401/4089/6425/1856/8325/4919/10023/816/4775/2932/7480/8840/5330/23411/80326/59352/84445/6932/6934/3725/387/55366/8549/8324/1459/7476	45	UP000137988
hsa049282	hsa04928	Parathyroid hormone synthesis, secretion and action	30/1211	106/8661	8.35028e-05	0.00341318	0.00290062	2778/4326/107/860/3727/673/1956/112/4666/5144/10893/2768/846/6257/196883/84699/1594/11214/5595/148327/6256/6258/1388/5330/5143/8600/4209/596/64386/387	30	UP000137988
hsa045125	hsa04512	ECM-receptor interaction	26/1211	89/8661	0.000138309	0.00502523	0.0042706	341640/1834/1277/1284/1287/1278/1299/1285/2814/1297/3911/1288/3915/3685/1286/2812/2815/3909/375790/3339/1280/1293/1282/3371/1298/3675	26	UP000137988
hsa047224	hsa04722	Neurotrophin signaling pathway	31/1211	119/8661	0.000333817	0.0109158	0.00927659	1398/7157/398/5170/25/673/25970/5296/9252/5600/4803/356/5970/6272/4914/2309/5598/4793/10603/816/5335/5595/4215/2932/6300/4217/596/3654/57498/3725/387	31	UP000137988
hsa052152	hsa05215	Prostate cancer	26/1211	97/8661	0.000614498	0.0182673	0.0155242	1871/2308/5925/7157/5170/7850/673/1956/5296/367/1869/2033/1387/5970/84699/5595/148327/2932/6935/6692/6932/6934/7113/2119/4314/596	26	UP000137988
hsa049195	hsa04919	Thyroid hormone signaling pathway	30/1211	121/8661	0.00100294	0.0245751	0.0208847	2626/9282/2308/478/2648/7157/5170/5296/9969/23389/2033/1387/3685/8850/25942/6257/4851/113026/23439/7249/5335/5595/6256/6258/2932/5211/89869/5330/9968/116931	30	UP000137988
hsa042173	hsa04217	Necroptosis	37/1211	159/8661	0.00100341	0.0245751	0.0208847	148022/7098/356/221613/317772/3014/85235/723790/8337/8330/8332/8336/8329/8969/3013/8331/8338/55766/8334/92815/8335/3012/54822/124044/8772/8717/3146/8797/816/5481/9825/5610/2746/7297/596/81858/27005	37	UP000137988
hsa049272	hsa04927	Cortisol synthesis and secretion	19/1211	65/8661	0.00105215	0.0245751	0.0208847	2778/107/3739/8911/112/778/196883/84699/5087/8912/8913/1584/148327/1388/5330/190/779/776/775	19	UP000137988
hsa049113	hsa04911	Insulin secretion	23/1211	86/8661	0.00128076	0.0279205	0.0237277	2778/107/157855/478/3651/6262/112/3780/3782/778/27445/196883/84699/23439/816/139760/148327/1388/5330/779/776/775/3781	23	UP000137988
hsa052245	hsa05224	Breast cancer	34/1211	147/8661	0.00175963	0.0353735	0.0300615	1871/7471/5925/3714/10297/7157/7482/673/1956/5296/5241/1869/8313/23401/1856/10683/8325/4851/388585/10023/2248/23493/5595/2932/7480/80326/8600/6932/6934/26281/6198/3725/8324/7476	34	UP000137988
hsa052171	hsa05217	Basal cell carcinoma	18/1211	63/8661	0.00187836	0.0353735	0.0300615	7471/10297/7157/7482/374654/8313/5727/1856/8325/2736/2932/7480/51684/80326/6932/6934/8324/7476	18	UP000137988
hsa052024	hsa05202	Transcriptional misregulation in cancer	42/1211	193/8661	0.00194716	0.0353735	0.0300615	4613/860/54738/2308/1025/79058/7490/3206/7157/1051/4298/64332/7850/4094/84444/1050/4297/5970/25942/4914/6257/85414/4066/3087/5079/5087/1669/6256/6258/8013/64919/6935/6692/7113/2119/4314/905/55589/8938/51804/1655/3207	42	UP000137988
hsa049293	hsa04929	GnRH secretion	18/1211	64/8661	0.00227901	0.039223	0.033333	610/8911/5296/3780/3782/778/348980/9568/8912/8913/5595/5330/3763/57657/779/776/775/3781	18	UP000137988
hsa049363	hsa04936	Alcoholic liver disease	32/1211	142/8661	0.00364303	0.0595635	0.0506189	2308/64900/23175/23765/126129/713/148022/37/5600/356/5970/10645/2309/8772/8717/2932/6300/4217/23411/10454/6932/6934/2194/3654/84818/720/721/3593/6416/31/32/53632	32	UP000137988
hsa040225	hsa04022	cGMP-PKG signaling pathway	36/1211	166/8661	0.0041879	0.0623063	0.0529499	2626/2977/8660/107/6722/8471/157855/7408/478/5532/155/5140/112/2768/778/152/196883/84699/23439/1258/4775/5138/5595/148327/1388/5500/151/5330/147/146/4209/4882/387/779/776/775	36	UP000137988
hsa052265	hsa05226	Gastric cancer	33/1211	149/8661	0.00424023	0.0623063	0.0529499	1871/7471/5925/10297/7157/7482/673/1956/5296/1869/8313/23401/4089/1856/6257/7015/8325/10023/2248/5595/6256/6258/2932/7480/80326/6932/6934/26281/6198/596/5243/8324/7476	33	UP000137988
hsa005624	hsa00562	Inositol phosphate metabolism	19/1211	73/8661	0.00453586	0.0623063	0.0529499	5297/80271/8776/5289/55361/9562/8897/55300/9651/4329/23396/113026/3706/5335/9110/89869/5330/22876/51477	19	UP000137988
hsa003103	hsa00310	Lysine degradation	17/1211	63/8661	0.00476348	0.0623063	0.0529499	10919/9757/23067/58508/55904/3030/84444/1743/23127/9739/4297/85007/8085/7799/9869/93166/63976	17	UP000137988
hsa032502	hsa03250	Viral life cycle - HIV-1	17/1211	63/8661	0.00476348	0.0623063	0.0529499	2648/1025/5300/4298/79869/7469/27350/2033/1387/11052/8850/7936/9146/6829/4131/905/55201	17	UP000137988
hsa052254	hsa05225	Hepatocellular carcinoma	36/1211	168/8661	0.0051347	0.0645787	0.054881	57492/1871/7471/8289/6595/196528/5925/10297/7157/7482/673/55193/1956/5296/6597/1869/6601/8313/23401/6599/4089/1856/7015/8325/10023/6603/5335/5595/2932/7480/80326/6932/6934/6198/8324/7476	36	UP000137988
hsa048145	hsa04814	Motor proteins	40/1211	193/8661	0.00603264	0.073062	0.0620904	8632/64446/4632/4635/3796/26153/4650/23026/399687/55083/140465/374654/84617/24137/285643/4647/343521/57644/124602/4641/64837/7846/58498/25981/90990/4634/51168/547/9371/7138/80022/10749/23303/3801/140469/1770/196385/63971/4542/10382	40	UP000137988
hsa043603	hsa04360	Axon guidance	38/1211	182/8661	0.00645668	0.0751775	0.0638882	8482/1808/6585/5532/57715/6259/5170/25/5296/3984/1944/55740/5921/5727/9423/5062/6405/151449/10501/137970/219699/816/10154/4917/4775/5335/5595/10500/2932/1943/56963/5063/91584/56920/10298/2041/387/64221	38	UP000137988
hsa040704	hsa04070	Phosphatidylinositol signaling system	23/1211	97/8661	0.00666712	0.0751775	0.0638882	9162/139189/5297/80271/8776/5296/5289/55361/8527/8897/55300/54928/23396/113026/3706/8525/5335/90809/9110/89869/5330/22876/1609	23	UP000137988
hsa040683	hsa04068	FoxO signaling pathway	29/1211	131/8661	0.00710488	0.0774432	0.0658137	51701/8660/2308/8471/5170/5934/673/1956/116986/5296/5600/356/10365/2290/5347/5106/2033/1387/6446/4089/2309/4303/100132074/5595/6300/1263/23411/8698/53632	29	UP000137988
hsa049354	hsa04935	Growth hormone synthesis, secretion and action	27/1211	120/8661	0.00735161	0.0775476	0.0659024	2778/8660/107/8471/1398/112/5296/5600/778/2033/1387/196883/84699/8651/6753/9021/5335/5595/148327/1388/2932/6300/5330/6416/779/776/775	27	UP000137988
hsa049301	hsa04930	Type II diabetes mellitus	13/1211	46/8661	0.00851127	0.0855666	0.0727171	8660/8471/3651/5296/773/8651/8913/9021/5595/5313/80201/776/775	13	UP000137988
hsa045106	hsa04510	Focal adhesion	41/1211	203/8661	0.00863516	0.0855666	0.0727171	1398/7408/5170/1277/1284/673/1287/1278/1299/1285/1956/5296/54776/1297/3911/1288/3915/3685/7094/1286/5062/3909/83660/23396/58498/1280/1293/5595/1282/2932/3371/5500/5063/1298/10298/596/3675/3725/387/1729/7423	41	UP000137988
hsa049332	hsa04933	AGE-RAGE signaling pathway in diabetic complications	23/1211	100/8661	0.00975418	0.0938123	0.0797246	2308/1277/1284/1281/1287/1278/1285/5296/5600/1288/5970/1286/4089/113026/5335/5595/1282/6300/5330/596/3725/1729/7423	23	UP000137988
hsa030831	hsa03083	Polycomb repressive complex	20/1211	84/8661	0.0104538	0.0976687	0.0830019	64319/55252/221937/3054/63035/114785/80816/2033/1387/9212/57666/23512/8535/57332/54880/121536/84108/84733/6015/22992	20	UP000137988
hsa049212	hsa04921	Oxytocin signaling pathway	32/1211	154/8661	0.0126136	0.114574	0.0973685	2977/2778/107/6261/59283/5532/6262/1956/112/54776/140465/778/10645/196883/5598/3761/816/4775/29904/5595/5500/5330/782/3763/4882/5021/3725/387/779/776/775/53632	32	UP000137988
hsa045502	hsa04550	Signaling pathways regulating pluripotency of stem cells	30/1211	143/8661	0.0134977	0.11929	0.101376	3231/7471/3400/463/10297/3625/7482/3198/5296/5600/9421/8313/4089/4762/6926/1856/8325/9869/5595/2932/6300/7480/4617/84108/80326/80712/6932/92/8324/7476	30	UP000137988
hsa052222	hsa05222	Small cell lung cancer	21/1211	92/8661	0.0143153	0.123187	0.104688	1871/5925/7157/1284/1287/1285/5296/3911/1288/1869/3915/3685/5970/1286/3909/6257/1282/6256/6258/596/3675	21	UP000137988
hsa041484	hsa04148	Efferocytosis	32/1211	156/8661	0.0151455	0.126989	0.10792	1398/286046/1847/575/126129/4035/1850/1051/713/57617/5600/6376/3685/23166/6446/2057/5087/100133941/343702/816/6868/4775/114786/5595/6256/6300/5029/23411/8578/558/54896/5734	32	UP000137988
hsa020101	hsa02010	ABC transporters	12/1211	45/8661	0.0179997	0.147148	0.125051	225/340273/20/6891/89845/215/5826/10349/5243/8714/154664/6890	12	UP000137988
hsa042111	hsa04211	Longevity regulating pathway	20/1211	89/8661	0.0195398	0.155842	0.132439	8660/107/10919/2308/8471/84335/7157/112/5296/5970/10645/196883/2309/84699/7249/148327/1388/23411/6198/53632	20	UP000137988
hsa049161	hsa04916	Melanogenesis	22/1211	101/8661	0.0209562	0.163159	0.138658	2778/107/7471/7482/112/2033/1387/1856/196883/8325/84699/816/5595/148327/2932/7480/5330/80326/6932/6934/8324/7476	22	UP000137988
hsa047251	hsa04725	Cholinergic synapse	24/1211	113/8661	0.0219703	0.167076	0.141986	107/3785/112/5296/1103/773/778/3784/56479/196883/84699/3761/816/1132/5595/148327/5330/9132/3763/596/6572/779/776/775	24	UP000137988
hsa051661	hsa05166	Human T-cell leukemia virus 1 infection	42/1211	222/8661	0.0233226	0.173329	0.1473	4487/1871/107/6722/2648/5925/8295/5532/7157/7850/200186/112/5296/1111/11200/8061/7538/1869/2033/1387/115650/8850/7094/5970/4089/3113/7015/83660/196883/84699/3107/3106/3689/23373/4775/5595/148327/4215/1388/9232/6416/3725	42	UP000137988
hsa046685	hsa04668	TNF signaling pathway	24/1211	114/8661	0.0242676	0.176345	0.149863	64127/1051/5296/9530/9252/8986/5600/153090/6376/5970/83737/84699/8772/8717/9021/5595/148327/1388/6300/4217/10454/4314/6416/3725	24	UP000137988
hsa047132	hsa04713	Circadian entrainment	21/1211	97/8661	0.0252656	0.179606	0.152634	2977/2778/107/6261/8911/6262/112/5187/9252/2906/196883/8912/816/8913/5595/4544/5330/2902/3763/776/775	21	UP000137988
hsa050311	hsa05031	Amphetamine addiction	16/1211	69/8661	0.0261857	0.179824	0.15282	2778/5532/7054/2906/84699/84152/816/116444/148327/1388/5500/23411/2902/3725/776/775	16	UP000137988
hsa052101	hsa05210	Colorectal cancer	19/1211	86/8661	0.0265496	0.179824	0.15282	27113/4437/5900/10297/7157/673/1956/5296/8313/4089/5595/2932/6932/6934/6198/596/3725/387/374	19	UP000137988
hsa052162	hsa05216	Thyroid cancer	10/1211	37/8661	0.026988	0.179824	0.15282	7157/673/4914/6257/8030/5595/6256/6258/6932/6934	10	UP000137988
hsa049255	hsa04925	Aldosterone synthesis and secretion	21/1211	98/8661	0.02807	0.179824	0.15282	2778/107/478/8911/112/778/5587/196883/84699/8912/23439/816/8913/5138/1585/148327/1388/5330/779/776/775	21	UP000137988
hsa040244	hsa04024	cAMP signaling pathway	42/1211	225/8661	0.0285959	0.179824	0.15282	2778/107/478/610/6262/5140/673/112/5296/64411/6662/5144/2906/778/5727/2033/1387/5970/4301/196883/9568/84699/84152/23439/268/816/10846/1258/116444/139760/5595/148327/5500/5143/2902/5021/3725/387/5733/779/776/775	42	UP000137988
hsa051632	hsa05163	Human cytomegalovirus infection	42/1211	225/8661	0.0285959	0.179824	0.15282	2778/1871/107/1398/5925/5532/7157/1956/112/5296/5600/356/2768/1869/6376/3685/2923/5970/196883/115004/84699/3587/8772/8717/3107/3106/7249/4775/11214/5595/148327/1388/2932/6300/6891/5330/6892/6198/387/5733/5734/6890	42	UP000137988
hsa04912	hsa04912	GnRH signaling pathway	20/1211	93/8661	0.0304648	0.187962	0.159736	2778/107/4216/1956/112/5600/778/196883/5598/816/5595/4215/10746/6300/5330/6416/3725/779/776/775	20	UP000137988
hsa049264	hsa04926	Relaxin signaling pathway	26/1211	129/8661	0.0325791	0.197284	0.167658	2778/107/1277/1284/1281/1287/1278/1285/1956/112/5296/5600/1288/5970/1286/196883/84699/5595/1282/148327/1388/6300/5330/6416/3725/7423	26	UP000137988
hsa042614	hsa04261	Adrenergic signaling in cardiomyocytes	30/1211	154/8661	0.0350354	0.208301	0.177021	2778/107/478/4635/59283/6262/112/9252/5600/778/3784/196883/84699/23439/816/5595/148327/1388/6300/4634/5500/5330/147/146/782/5526/596/779/776/775	30	UP000137988
hsa049104	hsa04910	Insulin signaling pathway	27/1211	137/8661	0.0385234	0.224949	0.191169	8660/2308/8471/1398/90673/5170/5140/673/5296/5106/8651/10603/89801/7249/9021/5595/5575/2932/5500/5313/2194/6198/867/80201/31/32/53632	27	UP000137988
hsa051462	hsa05146	Amoebiasis	21/1211	102/8661	0.0416822	0.239124	0.203215	2778/107/1277/1284/1281/7850/1287/1278/1285/5296/3911/1288/3915/5970/1286/3909/3689/3315/1282/5330/3593	21	UP000137988
hsa043902	hsa04390	Hippo signaling pathway	30/1211	157/8661	0.0439951	0.245578	0.208699	7471/27113/26524/10297/23513/154796/7482/8313/4089/1856/8325/2736/151449/10413/23286/8200/268/3689/2932/7480/4092/5500/80326/6932/6934/8463/166824/8324/374/7476	30	UP000137988
hsa040123	hsa04012	ErbB signaling pathway	18/1211	85/8661	0.0443091	0.245578	0.208699	1398/25/673/1956/5296/5062/10718/816/5335/5595/2932/5063/6198/867/10298/6416/3725/374	18	UP000137988
hsa046581	hsa04658	Th1 and Th2 cell differentiation	19/1211	92/8661	0.0495412	0.258967	0.220078	3714/5532/5600/4094/84441/55534/5970/3113/10683/4851/9794/4793/4775/5335/5595/6300/7297/3593/3725	19	UP000137988
hsa015225	hsa01522	Endocrine resistance	20/1211	98/8661	0.0498819	0.258967	0.220078	2778/1871/107/5925/3714/7157/673/1956/112/5296/5600/1869/10683/196883/4851/5595/6300/6198/596/3725	20	UP000137988
hsa052312	hsa05231	Choline metabolism in cancer	20/1211	98/8661	0.0498819	0.258967	0.220078	6582/9162/139189/5900/10163/5170/7454/1956/5296/10810/8527/23396/7249/8525/8611/5335/5595/1609/6198/3725	20	UP000137988
hsa040203	hsa04020	Calcium signaling pathway	45/1211	253/8661	0.0498927	0.258967	0.220078	2778/107/5137/6261/5532/155/80271/8911/6262/1956/552/4803/2906/773/778/4914/196883/4486/887/8912/113026/3270/2248/816/3706/8913/116444/4775/5335/57620/57192/89869/5330/2902/147/146/26281/9127/2915/5021/5733/779/776/775/7423	45	UP000137988
hsa049182	hsa04918	Thyroid hormone synthesis	16/1211	75/8661	0.0525741	0.268621	0.228282	2778/107/405753/478/112/8458/196883/84699/7173/23439/4036/148327/1388/5330/9601/2936	16	UP000137988
hsa045204	hsa04520	Adherens junction	19/1211	93/8661	0.0544391	0.273871	0.232744	51701/10163/8976/7454/1956/10810/2033/1387/4089/4301/55698/58498/5595/6932/6934/5818/54922/387/1459	19	UP000137988
hsa00620	hsa00620	Pyruvate metabolism	11/1211	47/8661	0.0557026	0.274054	0.2329	97/10873/5106/4200/5313/5091/55902/1737/3029/31/32	11	UP000137988
hsa051307	hsa05130	Pathogenic Escherichia coli infection	36/1211	198/8661	0.0562585	0.274054	0.2329	10163/644150/8976/25/9871/10810/5600/356/2768/7456/84617/10427/5970/5062/4641/8772/8717/4793/7846/8797/147179/23191/5595/4691/6300/5063/10454/7430/10006/3654/147945/3725/387/10802/4542/10382	36	UP000137988
hsa049202	hsa04920	Adipocytokine signaling pathway	15/1211	70/8661	0.0573029	0.274054	0.2329	8660/8471/181/126129/5106/5970/10645/6257/8717/4793/9021/6256/6258/32/53632	15	UP000137988
hsa046112	hsa04611	Platelet activation	24/1211	124/8661	0.0585142	0.274054	0.2329	2977/2778/107/7408/6850/1277/1281/1278/112/5296/5600/2814/54518/7094/2812/2815/3937/83660/196883/5595/6300/5500/5330/387	24	UP000137988
hsa052055	hsa05205	Proteoglycans in cancer	37/1211	205/8661	0.058666	0.274054	0.2329	7471/288/7157/5170/1277/7482/673/1278/1956/5296/54776/27250/5600/5962/356/5727/3685/8325/3339/816/5335/5595/6300/7023/7480/5500/80326/4478/7430/6198/867/3593/1655/387/84309/8324/7476	37	UP000137988
hsa04950	hsa04950	Maturity onset diabetes of the young	7/1211	26/8661	0.0608714	0.280351	0.238251	3110/4825/3651/3171/3087/4760/5313	7	UP000137988
hsa042181	hsa04218	Cellular senescence	29/1211	156/8661	0.0635558	0.288649	0.245303	2626/1871/2308/5925/5532/7157/4361/5934/678/5296/1111/11200/5600/54822/1869/5970/2309/3107/3106/4683/5481/7249/4775/5595/6300/5500/23411/776/10114	29	UP000137988
hsa050344	hsa05034	Alcoholism	34/1211	188/8661	0.0661027	0.296104	0.251638	2778/673/7054/2906/221613/317772/3014/85235/723790/8337/8330/8332/8336/8329/8969/3013/8331/8338/55766/8334/92815/8335/3012/10645/84699/84152/116444/5595/148327/1388/5500/10014/2902/83933	34	UP000137988
hsa043502	hsa04350	TGF-beta signaling pathway	21/1211	108/8661	0.070296	0.30331	0.257762	3400/6497/5308/4052/3625/2033/1387/25942/4089/151449/2014/8200/268/5595/4092/56963/2615/7036/6198/92/387	21	UP000137988
hsa04931	hsa04931	Insulin resistance	21/1211	108/8661	0.070296	0.30331	0.257762	8660/2308/11000/90673/5170/200186/5296/51085/5106/5970/22877/84699/133522/6945/9021/148327/2932/5500/6198/32/53632	21	UP000137988
hsa052231	hsa05223	Non-small cell lung cancer	15/1211	72/8661	0.0704941	0.30331	0.257762	1871/5925/7157/238/5170/673/1956/5296/1869/6257/2309/5335/5595/6256/6258	15	UP000137988
hsa050301	hsa05030	Cocaine addiction	11/1211	49/8661	0.0720265	0.305879	0.259945	2778/7054/2906/5970/84699/84152/116444/148327/1388/2902/3725	11	UP000137988
hsa041522	hsa04152	AMPK signaling pathway	23/1211	121/8661	0.0744073	0.311938	0.265095	8660/2308/8471/84335/126129/5170/200186/5296/5106/10645/2309/84699/7249/29904/148327/5211/23411/2194/5526/6198/31/32/53632	23	UP000137988
hsa043401	hsa04340	Hedgehog signaling pathway	12/1211	56/8661	0.0832039	0.344401	0.292682	2619/374654/5727/2121/1954/2736/4036/2932/51684/596/50846/57467	12	UP000137988
hsa042101	hsa04210	Apoptosis	25/1211	136/8661	0.0891532	0.364414	0.30969	27113/7157/5170/5296/4803/356/153090/5414/5970/63970/4914/8772/8717/7846/8797/84823/4001/5595/4217/1616/596/8739/3725/4170/1677	25	UP000137988
hsa049642	hsa04964	Proximal tubule bicarbonate reclamation	6/1211	23/8661	0.0910874	0.365358	0.310492	478/5106/1468/23439/2746/762	6	UP000137988
hsa051612	hsa05161	Hepatitis B	29/1211	162/8661	0.0933922	0.365358	0.310492	1871/5925/7157/673/148022/5296/7098/5600/356/1869/2033/1387/5970/4089/537/84699/8772/3339/4775/5595/148327/1388/6300/7297/10454/596/3654/6416/3725	29	UP000137988
hsa050175	hsa05017	Spinocerebellar ataxia	26/1211	143/8661	0.0933969	0.365358	0.310492	23369/9698/6261/3748/4654/5296/30849/5289/2906/773/146227/5705/6311/23152/6712/116444/6095/4217/5330/5710/11273/2902/55626/6511/7494/6310	26	UP000137988
hsa049241	hsa04924	Renin secretion	14/1211	69/8661	0.0938534	0.365358	0.310492	2977/2778/5137/5532/155/5140/112/778/1636/5330/779/776/775/5734	14	UP000137988
hsa04392	hsa04392	Hippo signaling pathway - multiple species	7/1211	29/8661	0.100032	0.377368	0.320699	26524/8642/54798/10413/23286/8463/166824	7	UP000137988
hsa041106	hsa04110	Cell cycle	28/1211	157/8661	0.101371	0.377368	0.320699	1871/23383/1028/5925/7157/5934/25/113130/81620/1111/11200/5347/1869/2033/1387/9212/4089/546/7465/4171/90381/2932/9232/25836/4176/5526/994/9088	28	UP000137988
hsa00240	hsa00240	Pyrimidine metabolism	12/1211	58/8661	0.102709	0.377368	0.320699	790/1806/6240/955/7372/1854/51251/377841/50484/6241/221264/1841	12	UP000137988
hsa049232	hsa04923	Regulation of lipolysis in adipocytes	12/1211	58/8661	0.102709	0.377368	0.320699	2778/8660/107/8471/155/5140/112/5296/196883/57104/5346/5733	12	UP000137988
hsa052131	hsa05213	Endometrial cancer	12/1211	58/8661	0.102709	0.377368	0.320699	10297/7157/5170/673/1956/5296/8313/2309/5595/2932/6932/6934	12	UP000137988
hsa04922	hsa04922	Glucagon signaling pathway	20/1211	107/8661	0.104369	0.379209	0.322263	2778/2308/5532/126129/5140/200186/5106/2033/1387/84699/816/148327/5211/5330/23411/2642/150094/31/32/53632	20	UP000137988
hsa040155	hsa04015	Rap1 signaling pathway	36/1211	210/8661	0.110084	0.395578	0.336174	2778/107/1398/7408/5900/5216/673/1956/112/5296/5600/1944/4803/64411/54518/55740/51466/5587/7094/51735/4301/3937/83660/196883/2248/3689/5335/5595/6300/1943/5330/2902/26281/387/7423/9863	36	UP000137988
hsa04613	hsa04613	Neutrophil extracellular trap formation	33/1211	191/8661	0.112659	0.400429	0.340297	6850/5296/5600/79792/221613/317772/3014/85235/723790/8337/8330/8332/8336/8329/8969/3013/8331/8338/55766/8334/92815/8335/3012/5970/10533/3146/3689/5335/5595/6300/5330/10014/83933	33	UP000137988
hsa041446	hsa04144	Endocytosis	42/1211	250/8661	0.114519	0.402664	0.342196	9727/161/644150/8976/26056/9922/1759/1956/6642/116986/1212/64411/55048/7456/116983/440073/84249/5662/83737/9146/9101/23396/3107/3106/273/160/8027/147179/100287171/79720/23096/26052/80230/84440/89853/58513/29924/867/93343/387/23624/84364	42	UP000137988
hsa042701	hsa04270	Vascular smooth muscle contraction	24/1211	134/8661	0.117798	0.409788	0.348251	2977/2778/107/157855/673/112/552/54776/140465/2768/778/196883/5595/50487/5500/5330/147/146/4882/387/779/776/775/800	24	UP000137988
hsa030303	hsa03030	DNA replication	8/1211	36/8661	0.120311	0.414125	0.351936	5424/5422/5426/4171/5983/5981/10714/4176	8	UP000137988
hsa047201	hsa04720	Long-term potentiation	13/1211	67/8661	0.135225	0.455884	0.387424	107/5532/673/2906/2033/1387/816/5595/5500/5330/2902/2915/775	13	UP000137988
hsa00250	hsa00250	Alanine, aspartate and glutamate metabolism	8/1211	37/8661	0.135761	0.455884	0.387424	790/284716/189/339983/5471/7915/2746/57494	8	UP000137988
hsa042131	hsa04213	Longevity regulating pathway - multiple species	12/1211	61/8661	0.136626	0.455884	0.387424	8660/107/2308/8471/84335/112/5296/196883/2309/23411/6198/53632	12	UP000137988
hsa051695	hsa05169	Epstein-Barr virus infection	34/1211	202/8661	0.140898	0.45652	0.387965	1871/5925/8819/7157/6850/5296/5600/1869/2923/5970/25942/5705/3113/8772/8717/4793/3107/3106/377841/5610/6300/29760/6891/6892/5710/9612/7297/10454/596/3654/6416/3725/930/6890	34	UP000137988
hsa051354	hsa05135	Yersinia infection	24/1211	137/8661	0.141005	0.45652	0.387965	1398/10163/644150/8976/7454/148022/5296/3984/5600/7456/5970/3937/23396/147179/4775/5335/5595/2932/6300/10454/3654/6416/3725/387	24	UP000137988
hsa05322	hsa05322	Systemic lupus erythematosus	24/1211	137/8661	0.141005	0.45652	0.387965	713/221613/317772/3014/85235/723790/8337/8330/8332/8336/8329/8969/3013/8331/8338/55766/8334/92815/8335/3012/6628/3113/720/721	24	UP000137988
hsa048106	hsa04810	Regulation of actin cytoskeleton	38/1211	229/8661	0.145321	0.465882	0.395921	1398/10163/10297/8976/5216/673/1956/5296/54776/3984/5962/55740/2768/3685/3682/5062/81624/23396/2248/58498/3689/1730/23191/1132/5595/4342/5500/2245/5063/28984/4478/7430/26281/10298/128239/3675/387/1729	38	UP000137988
hsa034102	hsa03410	Base excision repair	9/1211	44/8661	0.152676	0.48471	0.411922	5424/7374/7515/3146/5426/5983/5981/10714/3980	9	UP000137988
hsa046575	hsa04657	IL-17 signaling pathway	17/1211	94/8661	0.157361	0.494781	0.42048	3727/23765/1051/5600/8061/5970/8772/5598/8717/4586/5595/6426/2932/6300/4314/84818/3725	17	UP000137988
hsa041515	hsa04151	PI3K-Akt signaling pathway	57/1211	359/8661	0.163309	0.507666	0.431431	23239/7157/5170/6850/5934/1277/1284/1287/1278/1299/1285/1956/200186/5296/1297/1944/4803/356/3911/5623/1288/5106/3915/4902/3685/5970/1286/6446/2057/3909/4914/2309/84699/2248/7249/1280/1293/9048/5595/1282/148327/6256/1388/2932/3371/1943/26281/5526/6198/1298/596/3675/4170/930/7423/374/9863	57	UP000137988
hsa051701	hsa05170	Human immunodeficiency virus 1 infection	35/1211	212/8661	0.164565	0.507666	0.431431	1398/5532/5296/3984/1111/5600/356/27350/2923/5970/5062/115004/8772/164/8717/8450/3107/3106/7465/4775/5335/5595/6300/6891/5063/9730/6892/10454/6198/10298/596/3654/3725/162/6890	35	UP000137988
hsa05235	hsa05235	PD-L1 expression and PD-1 checkpoint pathway in cancer	16/1211	89/8661	0.172443	0.526999	0.44786	5532/238/1956/148022/5296/5600/5970/4793/4775/5335/5595/4215/6300/6198/3725/1459	16	UP000137988
hsa049144	hsa04914	Progesterone-mediated oocyte maturation	18/1211	102/8661	0.174705	0.528968	0.449533	107/5140/673/112/5296/5600/22849/5241/5347/132864/6790/196883/5595/4342/6300/994/9088/6793	18	UP000137988
hsa040724	hsa04072	Phospholipase D signaling pathway	25/1211	148/8661	0.179975	0.539924	0.458844	2778/107/9162/139189/5900/6850/1759/1956/112/5296/552/8527/2768/196883/23396/7249/8525/8611/5335/5595/26052/5330/1609/2915/387	25	UP000137988
hsa054145	hsa05414	Dilated cardiomyopathy	18/1211	103/8661	0.185742	0.552159	0.469242	2778/107/59283/6262/112/6641/778/3685/7273/196883/4607/4634/782/3675/1756/779/776/775	18	UP000137988
hsa03015	hsa03015	mRNA surveillance pathway	17/1211	97/8661	0.190962	0.55754	0.473815	29894/10250/8106/10189/79869/26528/22794/5042/11052/10921/22985/5976/51585/5500/5411/390748/5526	17	UP000137988
hsa046666	hsa04666	Fc gamma R-mediated phagocytosis	17/1211	97/8661	0.190962	0.55754	0.473815	4082/1398/7408/10163/6850/7454/5296/10810/3984/23396/273/8611/5335/5595/65108/2213/6198	17	UP000137988
hsa049613	hsa04961	Endocrine and other factor-regulated calcium reabsorption	10/1211	53/8661	0.198765	0.575186	0.488811	2778/478/161/1759/112/1212/23439/160/26052/5330	10	UP000137988
hsa052193	hsa05219	Bladder cancer	8/1211	41/8661	0.206506	0.592347	0.503395	1871/5925/7157/673/1956/9252/1869/5595	8	UP000137988
hsa034302	hsa03430	Mismatch repair	5/1211	23/8661	0.210657	0.598999	0.509048	5424/4437/5983/5981/10714	5	UP000137988
hsa006001	hsa00600	Sphingolipid metabolism	10/1211	54/8661	0.21554	0.6076	0.516357	6610/5660/8611/427/410/8560/56624/9514/340485/339221	10	UP000137988
hsa051317	hsa05131	Shigellosis	39/1211	247/8661	0.227373	0.63548	0.54005	2308/1398/10163/8976/84335/7157/5216/1956/5296/9252/30849/5600/5289/7094/5970/83660/115004/2309/4303/8717/4793/113026/58498/5481/100132074/5335/5595/2932/6300/89869/5330/10454/6198/596/81858/80201/3725/387/1729	39	UP000137988
hsa04071	hsa04071	Sphingolipid signaling pathway	20/1211	121/8661	0.242583	0.669345	0.56883	7157/5170/6610/5296/5600/2768/5970/8717/5595/6300/4217/427/5330/8560/56624/5526/596/340485/387/8698	20	UP000137988
hsa049401	hsa04940	Type I diabetes mellitus	8/1211	43/8661	0.2464	0.669345	0.56883	5798/356/3113/3107/3106/5799/3593/1363	8	UP000137988
hsa002302	hsa00230	Purine metabolism	21/1211	128/8661	0.246714	0.669345	0.56883	2977/107/5137/6240/11164/955/5140/204/112/5144/5471/196883/10846/8833/377841/50484/6241/5138/5143/221264/4882	21	UP000137988
hsa047242	hsa04724	Glutamatergic synapse	19/1211	115/8661	0.250402	0.669345	0.56883	2778/107/50944/5532/22941/112/9762/2906/773/196883/116444/85358/5595/5330/2902/6511/2915/776/775	19	UP000137988
hsa00760	hsa00760	Nicotinate and nicotinamide metabolism	7/1211	37/8661	0.253205	0.669345	0.56883	23475/55191/23530/23411/683/51547/23410	7	UP000137988
hsa049602	hsa04960	Aldosterone-regulated sodium reabsorption	7/1211	37/8661	0.253205	0.669345	0.56883	478/5170/5296/3291/6446/23439/5595	7	UP000137988
hsa051421	hsa05142	Chagas disease	17/1211	102/8661	0.253819	0.669345	0.56883	2778/107/713/148022/5296/5600/356/5970/1636/8772/5595/6300/5330/3654/3593/6416/3725	17	UP000137988
hsa047274	hsa04727	GABAergic synapse	15/1211	89/8661	0.25679	0.669479	0.568944	107/57468/112/773/778/66008/196883/9568/9001/4905/3763/2563/779/776/775	15	UP000137988
hsa05133	hsa05133	Pertussis	13/1211	76/8661	0.259024	0.669479	0.568944	713/148022/5600/5970/3689/5595/6300/3654/720/721/3593/3725/387	13	UP000137988
hsa005612	hsa00561	Glycerolipid metabolism	11/1211	63/8661	0.260012	0.669479	0.568944	9162/139189/64900/23175/2712/8527/57104/7920/8525/8611/1609	11	UP000137988
hsa030221	hsa03022	Basal transcription factors	8/1211	44/8661	0.267227	0.674044	0.572824	6881/6874/6877/83860/2071/6873/2962/6880	8	UP000137988
hsa049172	hsa04917	Prolactin signaling pathway	12/1211	70/8661	0.267969	0.674044	0.572824	7054/5296/5600/5970/30837/2309/8651/9021/5595/2932/6300/8600	12	UP000137988
hsa05120	hsa05120	Epithelial cell signaling in Helicobacter pylori infection	12/1211	70/8661	0.267969	0.674044	0.572824	10312/83700/1956/5600/5970/537/6868/5335/6300/5803/6416/3725	12	UP000137988
hsa053401	hsa05340	Primary immunodeficiency	7/1211	38/8661	0.276023	0.683952	0.581244	7374/115650/29760/6891/5994/930/6890	7	UP000137988
hsa054105	hsa05410	Hypertrophic cardiomyopathy	16/1211	97/8661	0.276417	0.683952	0.581244	59283/6262/6641/778/3685/7273/1636/4607/4634/782/3675/1756/779/776/775/53632	16	UP000137988
hsa052074	hsa05207	Chemical carcinogenesis - receptor activation	33/1211	212/8661	0.278182	0.683952	0.581244	2778/107/7471/5925/23633/155/1956/112/5296/5241/773/367/1869/778/5970/6257/10683/196883/84699/2248/5595/148327/6256/6258/1388/8600/26281/6198/596/3725/779/776/775	33	UP000137988
hsa046623	hsa04662	B cell receptor signaling pathway	14/1211	84/8661	0.280828	0.684997	0.582132	11026/5532/6850/5296/5970/4793/4775/5595/2213/2932/29760/10859/3725/930	14	UP000137988
hsa041144	hsa04114	Oocyte meiosis	21/1211	131/8661	0.282797	0.684997	0.582132	107/5532/112/5600/22849/5241/367/5347/132864/6790/196883/9985/816/5595/4342/6300/5500/9232/89869/5526/9088	21	UP000137988
hsa04750	hsa04750	Inflammatory mediator regulation of TRP channels	16/1211	98/8661	0.290764	0.697778	0.592994	2778/107/112/5296/5600/4803/79054/4914/196883/816/5335/6300/5029/5500/5330/5734	16	UP000137988
hsa050225	hsa05022	Pathways of neurodegeneration - multiple diseases	71/1211	476/8661	0.292341	0.697778	0.592994	8632/7471/64446/6261/10297/5532/6262/7482/673/10452/30849/5600/5289/356/80208/2906/778/8313/84617/23401/6389/5970/5705/6311/1856/22926/8325/8772/6712/4294/64837/4741/10023/4747/7846/4137/816/5481/25981/5335/5595/513/2932/6300/7480/4217/9001/1616/5330/80326/5710/11273/4540/2902/55626/84134/596/2915/7318/1770/196385/7494/779/776/775/8324/1537/1459/6310/10382/7476	71	UP000137988
hsa04728	hsa04728	Dopaminergic synapse	21/1211	132/8661	0.295223	0.699551	0.5945	2778/5532/7054/5600/773/1815/84699/84152/816/6323/148327/1388/2932/6300/5500/5330/220074/5526/3763/776/775	21	UP000137988
hsa051522	hsa05152	Tuberculosis	28/1211	180/8661	0.299826	0.705346	0.599425	64127/5532/6850/1051/10312/5600/5289/2033/1387/5970/3113/537/3587/8772/8717/3689/816/1594/5595/2213/6300/1263/5994/596/3654/3593/387/11151	28	UP000137988
hsa05167	hsa05167	Kaposi sarcoma-associated herpesvirus infection	30/1211	194/8661	0.303247	0.708299	0.601934	1871/5925/5532/7157/6850/148022/5296/7098/5600/5289/7538/1869/2033/1387/5970/8772/8717/3107/3106/4775/5335/5595/5610/2932/6300/7297/6932/6934/6416/3725	30	UP000137988
hsa054174	hsa05417	Lipid and atherosclerosis	33/1211	215/8661	0.307568	0.713297	0.606182	5452/5532/7157/5170/148022/5296/5600/5451/356/5970/338/6257/22926/8797/816/4775/5335/5595/6256/6258/2932/6300/4217/5330/10454/4314/596/3654/3593/7494/6416/3725/387	33	UP000137988
hsa049704	hsa04970	Salivary secretion	15/1211	93/8661	0.316401	0.728615	0.619199	2977/2778/107/6558/478/4589/155/112/196883/23439/4586/5330/683/147/146	15	UP000137988
hsa015243	hsa01524	Platinum drug resistance	12/1211	73/8661	0.319096	0.72968	0.620105	27113/5980/4437/7157/5170/5296/356/8772/5595/4217/596/1317	12	UP000137988
hsa042603	hsa04260	Cardiac muscle contraction	14/1211	87/8661	0.32819	0.741631	0.630261	478/4635/59283/6262/778/3270/23439/4634/782/84679/779/776/775/1537	14	UP000137988
hsa043803	hsa04380	Osteoclast differentiation	21/1211	135/8661	0.333496	0.741631	0.630261	11026/3727/5532/6850/5296/5600/8061/5970/3937/8651/126014/9021/5595/2213/6300/29760/8600/7297/10454/10859/3725	21	UP000137988
hsa04115	hsa04115	p53 signaling pathway	12/1211	74/8661	0.336642	0.741631	0.630261	27113/575/7157/1111/11200/63970/25946/8797/7249/50484/6241/596	12	UP000137988
hsa005321	hsa00532	Glycosaminoglycan biosynthesis - chondroitin sulfate / dermatan sulfate	4/1211	21/8661	0.336883	0.741631	0.630261	64131/54480/337876/126792	4	UP000137988
hsa030136	hsa03013	Nucleocytoplasmic transport	17/1211	108/8661	0.33793	0.741631	0.630261	9883/10250/23633/10189/22794/100101267/10921/22985/30000/5976/55746/5905/23636/55705/5411/23279/9670	17	UP000137988
hsa046591	hsa04659	Th17 cell differentiation	17/1211	108/8661	0.33793	0.741631	0.630261	5532/5600/5970/4089/3113/6257/4793/4775/6095/5335/5595/6256/6258/6300/246778/7297/3725	17	UP000137988
hsa045402	hsa04540	Gap junction	14/1211	88/8661	0.344388	0.750766	0.638024	2977/2778/107/1956/112/84617/196883/5598/7846/5595/10746/5330/2915/10382	14	UP000137988
hsa041401	hsa04140	Autophagy - animal	25/1211	165/8661	0.364215	0.780299	0.663122	8660/8471/84335/57448/23001/5170/5296/57617/30849/5289/89849/8897/10645/10533/3146/7249/79065/5595/9110/4077/58476/55626/6198/64689/596	25	UP000137988
hsa05211	hsa05211	Renal cell carcinoma	11/1211	69/8661	0.369047	0.780299	0.663122	1398/673/5296/2033/1387/5062/5595/5063/10298/112399/3725	11	UP000137988
hsa005131	hsa00513	Various types of N-glycan biosynthesis	7/1211	42/8661	0.37121	0.780299	0.663122	79868/284004/57134/79796/283358/8703/338707	7	UP000137988
hsa049713	hsa04971	Gastric acid secretion	12/1211	76/8661	0.372253	0.780299	0.663122	2778/107/478/112/3784/389015/196883/887/23439/816/5330/7430	12	UP000137988
hsa05212	hsa05212	Pancreatic cancer	12/1211	76/8661	0.372253	0.780299	0.663122	1871/5900/5925/7157/673/1956/5296/1869/5970/4089/5595/6198	12	UP000137988
hsa052203	hsa05220	Chronic myeloid leukemia	12/1211	76/8661	0.372253	0.780299	0.663122	1871/1398/5925/7157/25/673/5296/1869/5970/4089/5595/867	12	UP000137988
hsa051451	hsa05145	Toxoplasmosis	17/1211	111/8661	0.382242	0.796135	0.67658	5170/5600/3911/3915/5970/3113/3909/3587/8651/4793/5595/6300/7297/10454/596/3654/3593	17	UP000137988
hsa05140	hsa05140	Leishmaniasis	12/1211	77/8661	0.390237	0.804791	0.683936	5600/5970/3113/4793/3689/5595/65108/6300/10454/3654/3593/3725	12	UP000137988
hsa054123	hsa05412	Arrhythmogenic right ventricular cardiomyopathy	13/1211	84/8661	0.392172	0.804791	0.683936	59283/6262/6641/778/3685/6932/6934/782/3675/1756/779/776/775	13	UP000137988
hsa050323	hsa05032	Morphine addiction	14/1211	91/8661	0.393782	0.804791	0.683936	2778/107/5137/5140/112/5144/773/196883/9568/10846/5138/5143/3763/2563	14	UP000137988
hsa000203	hsa00020	Citrate cycle (TCA cycle)	5/1211	30/8661	0.411765	0.836317	0.710728	1743/5106/6389/5091/1737	5	UP000137988
hsa04660	hsa04660	T cell receptor signaling pathway	18/1211	121/8661	0.427169	0.862248	0.732765	5532/5170/5296/5600/5970/5062/3937/4793/4775/5335/5595/2932/6300/5063/5526/10298/3725/387	18	UP000137988
hsa005343	hsa00534	Glycosaminoglycan biosynthesis - heparan sulfate / heparin	4/1211	24/8661	0.43774	0.877591	0.745804	64131/9956/8509/126792	4	UP000137988
hsa00410	hsa00410	beta-Alanine metabolism	5/1211	31/8661	0.440992	0.877591	0.745804	1806/3030/54498/4329/55748	5	UP000137988
hsa04620	hsa04620	Toll-like receptor signaling pathway	16/1211	108/8661	0.442821	0.877591	0.745804	148022/5296/7098/5600/54472/3663/5970/8772/5595/6300/7297/10454/3654/3593/6416/3725	16	UP000137988
hsa050146	hsa05014	Amyotrophic lateral sclerosis	52/1211	364/8661	0.456123	0.898507	0.763579	8632/9883/29979/64446/220988/10189/5532/7157/5216/283/10452/30849/5600/5289/80208/2906/100101267/84617/6389/5705/6311/22926/400916/64837/10718/55746/4741/4747/7846/23636/25981/6428/513/6300/4217/9001/1616/5710/11273/4540/2902/55626/84134/23279/23064/596/1770/196385/7494/6432/1537/10382	52	UP000137988
hsa054161	hsa05416	Viral myocarditis	10/1211	67/8661	0.46462	0.90499	0.769088	8672/25/6641/3113/3107/3106/3689/1981/1982/1756	10	UP000137988
hsa00640	hsa00640	Propanoate metabolism	5/1211	32/8661	0.46986	0.90499	0.769088	3030/4329/55902/31/32	5	UP000137988
hsa04215	hsa04215	Apoptosis - multiple species	5/1211	32/8661	0.46986	0.90499	0.769088	27113/57448/5414/8772/596	5	UP000137988
hsa000612	hsa00061	Fatty acid biosynthesis	3/1211	18/8661	0.470484	0.90499	0.769088	2194/31/32	3	UP000137988
hsa041371	hsa04137	Mitophagy - animal	15/1211	103/8661	0.47535	0.909003	0.772499	7157/10452/1869/5970/10075/2309/9101/79065/23786/4077/23770/55626/84134/3725/1459	15	UP000137988
hsa049763	hsa04976	Bile secretion	13/1211	89/8661	0.478621	0.909937	0.773292	2778/107/478/112/196883/8431/23439/200931/6256/6579/5243/3781/8714	13	UP000137988
hsa049732	hsa04973	Carbohydrate digestion and absorption	7/1211	47/8661	0.491636	0.92568	0.786671	478/5296/83756/23439/5330/80201/776	7	UP000137988
hsa052033	hsa05203	Viral carcinogenesis	29/1211	204/8661	0.492564	0.92568	0.786671	6722/2648/5925/23513/23352/7157/6850/5934/5296/1111/5922/2033/1387/8850/5970/84699/8717/3107/3106/5595/148327/5610/1388/1108/27044/10014/83933/3725/387	29	UP000137988
hsa00563	hsa00563	Glycosylphosphatidylinositol (GPI)-anchor biosynthesis	4/1211	26/8661	0.50255	0.938663	0.797705	84720/51604/55650/8733	4	UP000137988
hsa049321	hsa04932	Non-alcoholic fatty liver disease	22/1211	155/8661	0.505213	0.938663	0.797705	8660/4296/5296/5600/356/51085/1050/6389/5970/22877/83737/6945/9021/6256/2932/6300/4217/5313/7494/3725/1537/53632	22	UP000137988
hsa000511	hsa00051	Fructose and mannose metabolism	5/1211	34/8661	0.526022	0.958274	0.814371	197258/5211/229/8790/80201	5	UP000137988
hsa047101	hsa04710	Circadian rhythm	5/1211	34/8661	0.526022	0.958274	0.814371	79365/5187/1408/6095/53632	5	UP000137988
hsa005643	hsa00564	Glycerophospholipid metabolism	14/1211	99/8661	0.526073	0.958274	0.814371	9162/139189/64900/23175/1103/8527/9489/10400/55500/8525/8611/23646/50487/1609	14	UP000137988
hsa034202	hsa03420	Nucleotide excision repair	9/1211	63/8661	0.52749	0.958274	0.814371	5424/5887/8450/5426/2071/5983/5981/10714/2074	9	UP000137988
hsa047212	hsa04721	Synaptic vesicle cycle	11/1211	78/8661	0.537598	0.97124	0.82539	161/1759/10312/1212/773/22999/160/26052/4905/6511/6572	11	UP000137988
hsa046301	hsa04630	JAK-STAT signaling pathway	23/1211	166/8661	0.553611	0.991729	0.842802	3589/1956/5296/3597/2033/1387/7066/2057/30837/8554/3587/8651/64109/8027/9021/282616/2670/246778/7297/596/3593/4170/1271	23	UP000137988
hsa05110	hsa05110	Vibrio cholerae infection	7/1211	50/8661	0.560601	0.991729	0.842802	2778/6558/10312/3784/537/5335/9601	7	UP000137988
hsa034501	hsa03450	Non-homologous end-joining	2/1211	13/8661	0.560775	0.991729	0.842802	4361/79840	2	UP000137988
hsa052182	hsa05218	Melanoma	10/1211	72/8661	0.56107	0.991729	0.842802	1871/5925/7157/673/1956/5296/1869/2248/5595/26281	10	UP000137988
hsa050105	hsa05010	Alzheimer disease	53/1211	384/8661	0.564863	0.993065	0.843938	8660/7471/8471/10297/5532/4035/7482/673/5296/30849/5289/2906/778/8313/84617/23401/6389/5970/5705/1856/22926/8325/8772/64837/10023/7846/4137/5481/6868/5595/513/5610/2932/7480/4217/57142/5330/80326/5710/4540/2902/55626/2915/283375/7494/779/776/775/8324/1537/1459/10382/7476	53	UP000137988
hsa049723	hsa04972	Pancreatic secretion	14/1211	102/8661	0.573782	1	0.849831	2778/107/6558/478/6262/112/3784/196883/23439/50487/5330/683/1506/387	14	UP000137988
hsa043711	hsa04371	Apelin signaling pathway	19/1211	139/8661	0.580416	1	0.849831	107/4635/6261/6262/5140/112/30849/5289/10365/4089/196883/5346/5595/4634/5330/10014/6198/4209/53632	19	UP000137988
hsa041421	hsa04142	Lysosome	18/1211	132/8661	0.584584	1	0.849831	6556/10312/5660/1212/950/8120/6272/537/164/26088/4669/20/57192/427/410/4864/3423/162	18	UP000137988
hsa051324	hsa05132	Salmonella infection	34/1211	249/8661	0.588607	1	0.849831	8976/5216/57617/10810/5600/5289/29109/79792/84617/5970/79443/8772/64746/8717/64837/7846/58498/8797/23191/5595/6300/5063/10454/6932/6934/10006/596/3654/6416/3725/387/83547/257364/10382	34	UP000137988
hsa049621	hsa04962	Vasopressin-regulated water reabsorption	6/1211	44/8661	0.592578	1	0.849831	2778/398/112/84699/148327/4905	6	UP000137988
hsa043701	hsa04370	VEGF signaling pathway	8/1211	59/8661	0.594684	1	0.849831	5532/5296/5600/3315/5335/5595/7867/6300	8	UP000137988
hsa00533	hsa00533	Glycosaminoglycan biosynthesis - keratan sulfate	2/1211	14/8661	0.602512	1	0.849831	9435/8703	2	UP000137988
hsa041501	hsa04150	mTOR signaling pathway	21/1211	156/8661	0.610554	1	0.849831	7471/64900/23175/84335/5170/7482/673/5296/6446/1856/8325/7249/5595/2932/7480/80326/6198/153129/387/8324/7476	21	UP000137988
hsa047301	hsa04730	Long-term depression	8/1211	60/8661	0.614525	1	0.849831	2977/2778/6261/673/773/2768/5595/5330	8	UP000137988
hsa052143	hsa05214	Glioma	10/1211	75/8661	0.615424	1	0.849831	1871/5925/7157/673/1956/5296/1869/816/5335/5595	10	UP000137988
hsa04664	hsa04664	Fc epsilon RI signaling pathway	9/1211	68/8661	0.62401	1	0.849831	5170/6850/5296/5600/3937/5335/5595/6300/6416	9	UP000137988
hsa053301	hsa05330	Allograft rejection	5/1211	38/8661	0.629412	1	0.849831	356/3113/3107/3106/3593	5	UP000137988
hsa047142	hsa04714	Thermogenesis	31/1211	232/8661	0.637923	1	0.849831	57492/2778/107/23028/8289/6595/84335/126129/155/112/5600/6597/6601/6389/6599/196883/51780/84699/57104/5346/7249/6603/513/148327/6300/4217/4540/6198/63976/1537/53632	31	UP000137988
hsa046401	hsa04640	Hematopoietic cell lineage	13/1211	99/8661	0.641079	1	0.849831	3589/7850/2814/7066/3113/2812/2815/2057/100133941/921/924/3675/930	13	UP000137988
hsa00515	hsa00515	Mannose type O-glycan biosynthesis	3/1211	23/8661	0.642772	1	0.849831	120071/8703/2526	3	UP000137988
hsa012004	hsa01200	Carbon metabolism	15/1211	115/8661	0.655754	1	0.849831	189/1743/10873/6389/4329/4200/5226/2746/5211/5313/5091/229/55902/1737/80201	15	UP000137988
hsa012321	hsa01232	Nucleotide metabolism	11/1211	85/8661	0.656932	1	0.849831	6240/955/204/1854/51251/8833/377841/50484/6241/221264/1841	11	UP000137988
hsa00514	hsa00514	Other types of O-glycan biosynthesis	6/1211	47/8661	0.65894	1	0.849831	23127/727936/5986/3955/8703/64409	6	UP000137988
hsa051621	hsa05162	Measles	18/1211	138/8661	0.662951	1	0.849831	27113/7157/5296/356/5970/8772/8717/4793/5610/2213/2932/4478/7297/596/3654/3593/3725/1459	18	UP000137988
hsa041361	hsa04136	Autophagy - other	4/1211	32/8661	0.672759	1	0.849831	30849/5289/10533/79065	4	UP000137988
hsa050331	hsa05033	Nicotine addiction	5/1211	40/8661	0.675629	1	0.849831	2906/773/116444/2902/2563	5	UP000137988
hsa040661	hsa04066	HIF-1 signaling pathway	14/1211	109/8661	0.67653	1	0.849831	1956/5296/2033/1387/5970/816/5335/5595/5211/229/6198/112399/596/80201	14	UP000137988
hsa046221	hsa04622	RIG-I-like receptor signaling pathway	9/1211	71/8661	0.676591	1	0.849831	55593/5300/5600/5970/8772/8717/4793/6300/3593	9	UP000137988
hsa015214	hsa01521	EGFR tyrosine kinase inhibitor resistance	10/1211	79/8661	0.682216	1	0.849831	673/1956/5296/2309/5335/5595/2932/6198/558/596	10	UP000137988
hsa045302	hsa04530	Tight junction	22/1211	170/8661	0.68699	1	0.849831	2626/7408/79778/23513/154796/7454/83700/5962/140465/51735/4301/7846/51421/8531/4217/123720/4478/7430/3725/387/776/53632	22	UP000137988
hsa034401	hsa03440	Homologous recombination	5/1211	41/8661	0.697244	1	0.849831	5424/4361/4683/10714/51720	5	UP000137988
hsa051642	hsa05164	Influenza A	22/1211	171/8661	0.697735	1	0.849831	8106/23633/148022/5296/7098/356/2033/1387/5970/3113/11100/8772/8717/4793/8797/9021/5595/5610/390748/7297/7113/3593	22	UP000137988
hsa030405	hsa03040	Spliceosome	28/1211	217/8661	0.707989	1	0.849831	55660/6427/10523/220988/10189/10915/10262/3183/51729/6628/22985/6429/6431/9092/8175/51362/4670/55696/22827/3192/6428/6426/10929/26121/57461/9785/1655/6432	28	UP000137988
hsa00910	hsa00910	Nitrogen metabolism	2/1211	17/8661	0.709497	1	0.849831	2746/762	2	UP000137988
hsa04120	hsa04120	Ubiquitin mediated proteolysis	18/1211	142/8661	0.710551	1	0.849831	63893/55585/57448/51366/10075/26232/8554/11060/83737/8651/8450/9021/3093/65264/8925/867/7318/23624	18	UP000137988
hsa040642	hsa04064	NF-kappa B signaling pathway	13/1211	104/8661	0.711522	1	0.849831	6850/148022/115650/5970/8717/79092/5335/29760/8600/10454/596/3654/1459	13	UP000137988
hsa051601	hsa05160	Hepatitis C	20/1211	158/8661	0.719881	1	0.849831	1871/5925/7157/673/1956/148022/5296/7098/356/1869/5970/8554/8772/8717/9021/5595/5610/6256/2932/7297	20	UP000137988
hsa041452	hsa04145	Phagosome	19/1211	152/8661	0.736764	1	0.849831	81035/10312/5289/84617/3685/6441/3113/9146/537/3107/3106/7846/3689/2213/6891/11151/83547/10382/6890	19	UP000137988
hsa000101	hsa00010	Glycolysis / Gluconeogenesis	8/1211	67/8661	0.737593	1	0.849831	5106/9562/5211/5313/229/55902/1737/80201	8	UP000137988
hsa05221	hsa05221	Acute myeloid leukemia	8/1211	67/8661	0.737593	1	0.849831	673/5296/1050/5970/5595/6932/6934/6198	8	UP000137988
hsa033202	hsa03320	PPAR signaling pathway	9/1211	75/8661	0.739356	1	0.849831	2712/126129/5170/10873/5106/6257/5346/6256/6258	9	UP000137988
hsa00511	hsa00511	Other glycan degradation	2/1211	18/8661	0.739373	1	0.849831	4123/284004	2	UP000137988
hsa041462	hsa04146	Peroxisome	10/1211	83/8661	0.741528	1	0.849831	5830/5189/8540/189/5190/225/55670/11264/215/5826	10	UP000137988
hsa046702	hsa04670	Leukocyte transendothelial migration	14/1211	115/8661	0.75226	1	0.849831	7408/83700/5296/5600/4301/4267/90952/58498/3689/5335/6300/4478/7430/387	14	UP000137988
hsa047261	hsa04726	Serotonergic synapse	14/1211	115/8661	0.75226	1	0.849831	2778/673/773/778/242/5595/3359/5330/1557/3763/779/776/775/3781	14	UP000137988
hsa00531	hsa00531	Glycosaminoglycan degradation	2/1211	19/8661	0.766582	1	0.849831	4669/3423	2	UP000137988
hsa007853	hsa00785	Lipoic acid metabolism	2/1211	19/8661	0.766582	1	0.849831	1743/1737	2	UP000137988
hsa051004	hsa05100	Bacterial invasion of epithelial cells	9/1211	77/8661	0.767434	1	0.849831	1398/10163/8976/1759/5296/1212/26052/867/387	9	UP000137988
hsa00920	hsa00920	Sulfur metabolism	1/1211	8661-10-01	0.778428	1	0.849831	54928	1	UP000137988
hsa047423	hsa04742	Taste transduction	10/1211	86/8661	0.780803	1	0.849831	5137/112/773/83756/196883/9568/6335/3359/5330/775	10	UP000137988
hsa052302	hsa05230	Central carbon metabolism in cancer	8/1211	70/8661	0.781152	1	0.849831	7157/1956/5296/4914/5595/5211/23410/80201	8	UP000137988
hsa00100	hsa00100	Steroid biosynthesis	2/1211	20/8661	0.791285	1	0.849831	1594/3930	2	UP000137988
hsa040145	hsa04014	Ras signaling pathway	29/1211	236/8661	0.802454	1	0.849831	5900/25/1956/5296/64926/1944/4803/356/5921/5922/5970/253959/5062/4301/4914/4303/2248/9610/5335/5595/50487/8831/1943/5063/2902/26281/10298/387/7423	29	UP000137988
hsa046251	hsa04625	C-type lectin receptor signaling pathway	12/1211	104/8661	0.804333	1	0.849831	5532/6850/5296/5600/5970/4775/5595/6300/1263/3593/3725/387	12	UP000137988
hsa007701	hsa00770	Pantothenate and CoA biosynthesis	2/1211	21/8661	0.81365	1	0.849831	1806/80347	2	UP000137988
hsa049156	hsa04915	Estrogen signaling pathway	16/1211	137/8661	0.816808	1	0.849831	2778/107/1956/112/5296/5241/196883/9568/84699/5595/148327/1388/5330/3763/596/3725	16	UP000137988
hsa05321	hsa05321	Inflammatory bowel disease	7/1211	65/8661	0.822458	1	0.849831	64127/4094/5970/3113/6095/3593/3725	7	UP000137988
hsa004801	hsa00480	Glutathione metabolism	6/1211	57/8661	0.82727	1	0.849831	6240/124975/50484/6241/5226/2936	6	UP000137988
hsa000301	hsa00030	Pentose phosphate pathway	3/1211	31/8661	0.828586	1	0.849831	5226/5211/229	3	UP000137988
hsa030601	hsa03060	Protein export	3/1211	31/8661	0.828586	1	0.849831	6727/6731/7917	3	UP000137988
hsa041412	hsa04141	Protein processing in endoplasmic reticulum	20/1211	170/8661	0.829461	1	0.849831	29979/55829/9871/10427/573/2923/57134/22926/26232/10970/5887/85479/5589/1388/4217/9601/81567/596/7494/10802	20	UP000137988
hsa00340	hsa00340	Histidine metabolism	2/1211	22/8661	0.833847	1	0.849831	10841/55748	2	UP000137988
hsa005201	hsa00520	Amino sugar and nucleotide sugar metabolism	5/1211	49/8661	0.83423	1	0.849831	197258/51700/8790/80201/5973	5	UP000137988
hsa05171	hsa05171	Coronavirus disease - COVID-19	28/1211	233/8661	0.834456	1	0.849831	6175/9045/6850/713/1956/5296/7098/5600/5970/115004/1636/4793/6868/5335/5595/5610/6300/6176/6124/7297/7113/6181/4314/3654/720/721/3593/3725	28	UP000137988
hsa046503	hsa04650	Natural killer cell mediated cytotoxicity	15/1211	132/8661	0.841811	1	0.849831	5532/259197/6850/673/5296/9436/356/3937/3107/3106/3689/8797/5335/5595/353091	15	UP000137988
hsa04723	hsa04723	Retrograde endocannabinoid signaling	17/1211	148/8661	0.842277	1	0.849831	107/112/5600/773/778/22999/196883/5595/6300/5330/4540/3763/2563/2915/779/776/775	17	UP000137988
hsa00565	hsa00565	Ether lipid metabolism	5/1211	50/8661	0.847129	1	0.849831	8540/8611/23646/50487/9514	5	UP000137988
hsa053321	hsa05332	Graft-versus-host disease	4/1211	42/8661	0.857689	1	0.849831	356/3113/3107/3106	4	UP000137988
hsa04913	hsa04913	Ovarian steroidogenesis	5/1211	51/8661	0.859187	1	0.849831	2778/107/112/3292/196883	5	UP000137988
hsa04979	hsa04979	Cholesterol metabolism	5/1211	51/8661	0.859187	1	0.849831	4035/338/6272/4036/4864	5	UP000137988
hsa012103	hsa01210	2-Oxocarboxylic acid metabolism	3/1211	33/8661	0.859494	1	0.849831	189/1743/1737	3	UP000137988
hsa04977	hsa04977	Vitamin digestion and absorption	2/1211	24/8661	0.868406	1	0.849831	338/113278	2	UP000137988
hsa000711	hsa00071	Fatty acid degradation	4/1211	43/8661	0.870023	1	0.849831	126129/37/3030/1632	4	UP000137988
hsa046122	hsa04612	Antigen processing and presentation	8/1211	78/8661	0.870925	1	0.849831	2923/3113/3107/3106/6891/6892/5994/6890	8	UP000137988
hsa052065	hsa05206	MicroRNAs in cancer	37/1211	310/8661	0.874574	1	0.849831	1871/8660/4082/1398/10297/7157/25/113130/1956/5296/27250/9252/1944/5962/1869/2033/1387/6659/131405/85414/4851/5598/8651/5335/5595/3371/1943/6935/23411/10014/7430/10298/994/596/4170/5243/387	37	UP000137988
hsa050205	hsa05020	Prion disease	32/1211	272/8661	0.878708	1	0.849831	6261/5532/6262/713/5296/5600/2906/778/84617/3915/6389/5705/84699/4851/64837/7846/116444/5595/513/148327/1388/2932/6300/5710/4540/2902/779/776/775/1537/1459/10382	32	UP000137988
hsa005101	hsa00510	N-Glycan biosynthesis	5/1211	53/8661	0.880918	1	0.849831	79868/57134/29880/79796/8703	5	UP000137988
hsa053201	hsa05320	Autoimmune thyroid disease	5/1211	53/8661	0.880918	1	0.849831	356/3113/3107/3106/7173	5	UP000137988
hsa00140	hsa00140	Steroid hormone biosynthesis	6/1211	62/8661	0.882315	1	0.849831	3291/3292/1585/1584/374875/220074	6	UP000137988
hsa046213	hsa04621	NOD-like receptor signaling pathway	21/1211	186/8661	0.882699	1	0.849831	64127/148022/84168/199713/5600/79792/54822/846/5970/8772/1669/4793/5595/6300/5330/7297/10454/596/81858/3725/387	21	UP000137988
hsa050165	hsa05016	Huntington disease	36/1211	306/8661	0.891296	1	0.849831	8632/27113/6874/23186/64446/161/7157/1212/30849/5289/84617/2033/1387/6389/25942/5705/84699/4294/64837/7846/160/25981/513/148327/4217/9001/5330/5710/4540/2902/55626/2915/1770/196385/1537/10382	36	UP000137988
hsa054185	hsa05418	Fluid shear stress and atherosclerosis	15/1211	139/8661	0.891396	1	0.849831	7157/7850/5296/5600/10365/3685/5970/5598/6300/4217/596/6416/92/3725/387	15	UP000137988
hsa007301	hsa00730	Thiamine metabolism	1/1211	15/8661	0.895776	1	0.849831	204	1	UP000137988
hsa00350	hsa00350	Tyrosine metabolism	3/1211	36/8661	0.896683	1	0.849831	7054/7173/220074	3	UP000137988
hsa045145	hsa04514	Cell adhesion molecules	17/1211	157/8661	0.900767	1	0.849831	9672/8506/83700/3685/3113/1013/4267/3107/3106/94030/90952/923/3689/5789/57555/6900/5818	17	UP000137988
hsa01250	hsa01250	Biosynthesis of nucleotide sugars	3/1211	37/8661	0.906956	1	0.849831	197258/8790/80201	3	UP000137988
hsa051431	hsa05143	African trypanosomiasis	3/1211	37/8661	0.906956	1	0.849831	356/5330/3593	3	UP000137988
hsa00650	hsa00650	Butanoate metabolism	2/1211	27/8661	0.908008	1	0.849831	3030/7915	2	UP000137988
hsa00430	hsa00430	Taurine and hypotaurine metabolism	1/1211	16/8661	0.910374	1	0.849831	124975	1	UP000137988
hsa012122	hsa01212	Fatty acid metabolism	5/1211	57/8661	0.915887	1	0.849831	126129/37/3030/2194/31	5	UP000137988
hsa00601	hsa00601	Glycosphingolipid biosynthesis - lacto and neolacto series	2/1211	28/8661	0.918515	1	0.849831	8703/2526	2	UP000137988
hsa04744	hsa04744	Phototransduction	2/1211	29/8661	0.927885	1	0.849831	1258/9187	2	UP000137988
hsa049783	hsa04978	Mineral absorption	5/1211	60/8661	0.935837	1	0.849831	478/54822/23439/1181/1317	5	UP000137988
hsa00591	hsa00591	Linoleic acid metabolism	2/1211	30/8661	0.93623	1	0.849831	50487/1557	2	UP000137988
hsa00630	hsa00630	Glyoxylate and dicarboxylate metabolism	2/1211	30/8661	0.93623	1	0.849831	189/55902	2	UP000137988
hsa01523	hsa01523	Antifolate resistance	2/1211	30/8661	0.93623	1	0.849831	5970/8714	2	UP000137988
hsa030183	hsa03018	RNA degradation	7/1211	79/8661	0.938494	1	0.849831	54512/11044/5042/23019/5211/87178/255967	7	UP000137988
hsa040602	hsa04060	Cytokine-cytokine receptor interaction	33/1211	297/8661	0.941409	1	0.849831	10220/51330/23765/3625/8744/3589/7850/7293/4803/356/3597/6376/115650/7066/2057/2826/151449/3587/64109/8742/8200/268/8797/282616/246778/3603/8600/3623/84818/3593/92/768211/1271	33	UP000137988
hsa009831	hsa00983	Drug metabolism - other enzymes	7/1211	80/8661	0.943343	1	0.849831	1806/6240/7372/1854/8833/50484/6241	7	UP000137988
hsa00052	hsa00052	Galactose metabolism	2/1211	32/8661	0.95025	1	0.849831	5211/80201	2	UP000137988
hsa006701	hsa00670	One carbon pool by folate	1/1211	20/8661	0.950998	1	0.849831	10841	1	UP000137988
hsa008602	hsa00860	Porphyrin metabolism	3/1211	43/8661	0.951369	1	0.849831	645/1371/210	3	UP000137988
hsa04975	hsa04975	Fat digestion and absorption	3/1211	43/8661	0.951369	1	0.849831	338/8611/50487	3	UP000137988
hsa034602	hsa03460	Fanconi anemia pathway	4/1211	54/8661	0.955221	1	0.849831	2175/5980/2178/2177	4	UP000137988
hsa04623	hsa04623	Cytosolic DNA-sensing pathway	7/1211	83/8661	0.955915	1	0.849831	85364/79792/5970/115004/8772/4793/84265	7	UP000137988
hsa05323	hsa05323	Rheumatoid arthritis	8/1211	93/8661	0.958618	1	0.849831	3589/10312/3113/537/3689/8600/4314/3725	8	UP000137988
hsa012302	hsa01230	Biosynthesis of amino acids	6/1211	75/8661	0.961068	1	0.849831	4144/4143/5211/5313/5091/229	6	UP000137988
hsa03020	hsa03020	RNA polymerase	2/1211	34/8661	0.961297	1	0.849831	84265/25885	2	UP000137988
hsa051341	hsa05134	Legionellosis	4/1211	56/8661	0.963533	1	0.849831	5970/3689/23786/3593	4	UP000137988
hsa00220	hsa00220	Arginine biosynthesis	1/1211	22/8661	0.963771	1	0.849831	2746	1	UP000137988
hsa04614	hsa04614	Renin-angiotensin system	1/1211	23/8661	0.96885	1	0.849831	1636	1	UP000137988
hsa005121	hsa00512	Mucin type O-glycan biosynthesis	2/1211	36/8661	0.969968	1	0.849831	192134/64409	2	UP000137988
hsa04672	hsa04672	Intestinal immune network for IgA production	3/1211	49/8661	0.975325	1	0.849831	115650/3113/2826	3	UP000137988
hsa00590	hsa00590	Arachidonic acid metabolism	4/1211	61/8661	0.978454	1	0.849831	127281/242/50487/1557	4	UP000137988
hsa00592	hsa00592	alpha-Linolenic acid metabolism	1/1211	26/8661	0.980201	1	0.849831	50487	1	UP000137988
hsa002602	hsa00260	Glycine, serine and threonine metabolism	2/1211	40/8661	0.98204	1	0.849831	1757/189	2	UP000137988
hsa00062	hsa00062	Fatty acid elongation	1/1211	27/8661	0.982978	1	0.849831	3030	1	UP000137988
hsa007901	hsa00790	Folate biosynthesis	1/1211	27/8661	0.982978	1	0.849831	7054	1	UP000137988
hsa04966	hsa04966	Collecting duct acid secretion	1/1211	27/8661	0.982978	1	0.849831	10312	1	UP000137988
hsa042161	hsa04216	Ferroptosis	2/1211	41/8661	0.984226	1	0.849831	7157/10533	2	UP000137988
hsa040804	hsa04080	Neuroactive ligand-receptor interaction	38/1211	367/8661	0.985876	1	0.849831	8484/2837/432355/155/552/113091/2906/152/1815/100996758/5540/256933/887/9568/6753/1132/116444/1140/4544/5029/151/7200/2902/147/146/9127/283869/2642/7425/2563/2915/5021/680/7433/1241/5733/5734/8698	38	UP000137988
hsa051501	hsa05150	Staphylococcus aureus infection	7/1211	96/8661	0.986151	1	0.849831	713/3113/1669/3689/2213/720/721	7	UP000137988
hsa00380	hsa00380	Tryptophan metabolism	2/1211	42/8661	0.986153	1	0.849831	3030/1743	2	UP000137988
hsa040623	hsa04062	Chemokine signaling pathway	17/1211	192/8661	0.988988	1	0.849831	107/1398/7454/673/112/5296/6376/5970/2826/196883/2309/4793/5335/5595/2932/5330/387	17	UP000137988
hsa054152	hsa05415	Diabetic cardiomyopathy	18/1211	203/8661	0.990481	1	0.849831	1277/1281/6262/1278/5296/5600/6389/5970/1636/816/513/2932/6300/5500/5330/4540/2936/1537	18	UP000137988
hsa05310	hsa05310	Asthma	1/1211	31/8661	0.990701	1	0.849831	3113	1	UP000137988
hsa030504	hsa03050	Proteasome	2/1211	46/8661	0.991812	1	0.849831	5705/5710	2	UP000137988
hsa00280	hsa00280	Valine, leucine and isoleucine degradation	2/1211	48/8661	0.993719	1	0.849831	3030/4329	2	UP000137988
hsa003301	hsa00330	Arginine and proline metabolism	2/1211	50/8661	0.995188	1	0.849831	54498/55748	2	UP000137988
hsa051442	hsa05144	Malaria	2/1211	50/8661	0.995188	1	0.849831	4035/3689	2	UP000137988
hsa04610	hsa04610	Complement and coagulation cascades	5/1211	86/8661	0.995333	1	0.849831	713/3689/2155/720/721	5	UP000137988
hsa00500	hsa00500	Starch and sucrose metabolism	1/1211	36/8661	0.995635	1	0.849831	80201	1	UP000137988
hsa052082	hsa05208	Chemical carcinogenesis - reactive oxygen species	19/1211	223/8661	0.99567	1	0.849831	5170/25/673/1956/5296/5600/5587/6389/5970/2309/5595/513/6300/4217/4540/6416/3725/1537/1572	19	UP000137988
hsa002701	hsa00270	Cysteine and methionine metabolism	2/1211	52/8661	0.996319	1	0.849831	4144/4143	2	UP000137988
hsa012403	hsa01240	Biosynthesis of cofactors	11/1211	153/8661	0.99717	1	0.849831	790/23475/7372/1371/204/4144/4143/55191/221264/80347/210	11	UP000137988
hsa008301	hsa00830	Retinol metabolism	3/1211	68/8661	0.997494	1	0.849831	1592/340665/157506	3	UP000137988
hsa050125	hsa05012	Parkinson disease	22/1211	266/8661	0.998632	1	0.849831	2778/7157/7054/84617/6389/5705/22926/64837/7846/4137/816/5335/513/4217/1616/5710/4540/7318/283375/7494/1537/10382	22	UP000137988
hsa052042	hsa05204	Chemical carcinogenesis - DNA adducts	2/1211	70/8661	0.999685	1	0.849831	374875/1557	2	UP000137988
hsa040612	hsa04061	Viral protein interaction with cytokine and cytokine receptor	4/1211	100/8661	0.999771	1	0.849831	6376/2826/3587/8797	4	UP000137988
hsa009801	hsa00980	Metabolism of xenobiotics by cytochrome P450	2/1211	78/8661	0.999897	1	0.849831	374875/1572	2	UP000137988
hsa001901	hsa00190	Oxidative phosphorylation	6/1211	134/8661	0.999924	1	0.849831	10312/6389/537/513/4540/1537	6	UP000137988
hsa009702	hsa00970	Aminoacyl-tRNA biosynthesis	1/1211	66/8661	0.999954	1	0.849831	57176	1	UP000137988
hsa009821	hsa00982	Drug metabolism - cytochrome P450	1/1211	72/8661	0.999981	1	0.849831	1557	1	UP000137988
hsa030102	hsa03010	Ribosome	7/1211	170/8661	0.999995	1	0.849831	6175/9045/63875/6176/64963/6124/6181	7	UP000137988
hsa030083	hsa03008	Ribosome biogenesis in eukaryotes	6/1211	167/8661	0.999999	1	0.849831	10813/57455/166378/23195/51096/1459	6	UP000137988
hsa047403	hsa04740	Olfactory transduction	10/1211	439/8661	1	1	0.849831	5137/391192/391190/343172/343171/816/1258/5138/401665/26493	10	UP000137988
hsa041413	hsa04141	Protein processing in endoplasmic reticulum	2024-03-23	170/8661	0.00985913	0.464262	0.461547	9601/5034/10299	3	UP000008448
hsa046402	hsa04640	Hematopoietic cell lineage	2024-02-23	99/8661	0.0279978	0.464262	0.461547	4254/952	2	UP000008448
hsa001301	hsa00130	Ubiquinone and other terpenoid-quinone biosynthesis	2024-01-23	8661-11-01	0.028843	0.464262	0.461547	51805	1	UP000008448
hsa049501	hsa04950	Maturity onset diabetes of the young	2024-01-23	26/8661	0.0668946	0.464262	0.461547	4760	1	UP000008448
hsa004101	hsa00410	beta-Alanine metabolism	2024-01-23	31/8661	0.0792584	0.464262	0.461547	26275	1	UP000008448
hsa006401	hsa00640	Propanoate metabolism	2024-01-23	32/8661	0.0817123	0.464262	0.461547	26275	1	UP000008448
hsa007601	hsa00760	Nicotinate and nicotinamide metabolism	2024-01-23	37/8661	0.0938882	0.464262	0.461547	952	1	UP000008448
hsa040156	hsa04015	Rap1 signaling pathway	2024-02-23	210/8661	0.1062	0.464262	0.461547	4254/84612	2	UP000008448
hsa040245	hsa04024	cAMP signaling pathway	2024-02-23	225/8661	0.119109	0.464262	0.461547	84152/55811	2	UP000008448
hsa002801	hsa00280	Valine, leucine and isoleucine degradation	2024-01-23	48/8661	0.120134	0.464262	0.461547	26275	1	UP000008448
hsa050302	hsa05030	Cocaine addiction	2024-01-23	49/8661	0.122484	0.464262	0.461547	84152	1	UP000008448
hsa051101	hsa05110	Vibrio cholerae infection	2024-01-23	50/8661	0.124827	0.464262	0.461547	9601	1	UP000008448
hsa047143	hsa04714	Thermogenesis	2024-02-23	232/8661	0.125268	0.464262	0.461547	57492/55811	2	UP000008448
hsa040146	hsa04014	Ras signaling pathway	2024-02-23	236/8661	0.128823	0.464262	0.461547	4254/4303	2	UP000008448
hsa034603	hsa03460	Fanconi anemia pathway	2024-01-23	54/8661	0.134142	0.464262	0.461547	84464	1	UP000008448
hsa043305	hsa04330	Notch signaling pathway	2024-01-23	62/8661	0.152487	0.464262	0.461547	2648	1	UP000008448
hsa003104	hsa00310	Lysine degradation	2024-01-23	63/8661	0.154754	0.464262	0.461547	10157	1	UP000008448
hsa032503	hsa03250	Viral life cycle - HIV-1	2024-01-23	63/8661	0.154754	0.464262	0.461547	2648	1	UP000008448
hsa050312	hsa05031	Amphetamine addiction	2024-01-23	69/8661	0.168234	0.478138	0.475342	84152	1	UP000008448
hsa049183	hsa04918	Thyroid hormone synthesis	2024-01-23	75/8661	0.181508	0.490072	0.487206	9601	1	UP000008448
hsa049705	hsa04970	Salivary secretion	2024-01-23	93/8661	0.220126	0.501764	0.49883	952	1	UP000008448
hsa030151	hsa03015	mRNA surveillance pathway	2024-01-23	97/8661	0.228467	0.501764	0.49883	10914	1	UP000008448
hsa047133	hsa04713	Circadian entrainment	2024-01-23	97/8661	0.228467	0.501764	0.49883	55811	1	UP000008448
hsa049162	hsa04916	Melanogenesis	2024-01-23	101/8661	0.236724	0.501764	0.49883	4254	1	UP000008448
hsa049724	hsa04972	Pancreatic secretion	2024-01-23	102/8661	0.238775	0.501764	0.49883	952	1	UP000008448
hsa012005	hsa01200	Carbon metabolism	2024-01-23	115/8661	0.264961	0.501764	0.49883	26275	1	UP000008448
hsa030824	hsa03082	ATP-dependent chromatin remodeling	2024-01-23	117/8661	0.268912	0.501764	0.49883	57492	1	UP000008448
hsa049355	hsa04935	Growth hormone synthesis, secretion and action	2024-01-23	120/8661	0.274801	0.501764	0.49883	55811	1	UP000008448
hsa049196	hsa04919	Thyroid hormone signaling pathway	2024-01-23	121/8661	0.276754	0.501764	0.49883	2648	1	UP000008448
hsa002303	hsa00230	Purine metabolism	2024-01-23	128/8661	0.290284	0.501764	0.49883	55811	1	UP000008448
hsa040684	hsa04068	FoxO signaling pathway	2024-01-23	131/8661	0.296008	0.501764	0.49883	4303	1	UP000008448
hsa047281	hsa04728	Dopaminergic synapse	2024-01-23	132/8661	0.297906	0.501764	0.49883	84152	1	UP000008448
hsa043712	hsa04371	Apelin signaling pathway	2024-01-23	139/8661	0.311057	0.501764	0.49883	55811	1	UP000008448
hsa040725	hsa04072	Phospholipase D signaling pathway	2024-01-23	148/8661	0.32762	0.501764	0.49883	4254	1	UP000008448
hsa012404	hsa01240	Biosynthesis of cofactors	2024-01-23	153/8661	0.336656	0.501764	0.49883	51805	1	UP000008448
hsa049213	hsa04921	Oxytocin signaling pathway	2024-01-23	154/8661	0.338449	0.501764	0.49883	952	1	UP000008448
hsa043903	hsa04390	Hippo signaling pathway	2024-01-23	157/8661	0.343801	0.501764	0.49883	84612	1	UP000008448
hsa052255	hsa05225	Hepatocellular carcinoma	2024-01-23	168/8661	0.363073	0.507487	0.504519	57492	1	UP000008448
hsa045303	hsa04530	Tight junction	2024-01-23	170/8661	0.366518	0.507487	0.504519	84612	1	UP000008448
hsa043604	hsa04360	Axon guidance	2024-01-23	182/8661	0.386819	0.508453	0.50548	84612	1	UP000008448
hsa046214	hsa04621	NOD-like receptor signaling pathway	2024-01-23	186/8661	0.393446	0.508453	0.50548	84168	1	UP000008448
hsa050345	hsa05034	Alcoholism	2024-01-23	188/8661	0.396734	0.508453	0.50548	84152	1	UP000008448
hsa048146	hsa04814	Motor proteins	2024-01-23	193/8661	0.404879	0.508453	0.50548	55605	1	UP000008448
hsa052034	hsa05203	Viral carcinogenesis	2024-01-23	204/8661	0.422431	0.518438	0.515406	2648	1	UP000008448
hsa051702	hsa05170	Human immunodeficiency virus 1 infection	2024-01-23	212/8661	0.434883	0.52186	0.518808	9730	1	UP000008448
hsa051662	hsa05166	Human T-cell leukemia virus 1 infection	2024-01-23	222/8661	0.450088	0.528364	0.525274	2648	1	UP000008448
hsa051318	hsa05131	Shigellosis	2024-01-23	247/8661	0.486406	0.545262	0.542074	4303	1	UP000008448
hsa041447	hsa04144	Endocytosis	2024-01-23	250/8661	0.490607	0.545262	0.542074	84612	1	UP000008448
hsa040204	hsa04020	Calcium signaling pathway	2024-01-23	253/8661	0.494775	0.545262	0.542074	952	1	UP000008448
hsa040104	hsa04010	MAPK signaling pathway	2024-01-23	301/8661	0.557185	0.601449	0.597932	4254	1	UP000008448
hsa052066	hsa05206	MicroRNAs in cancer	2024-01-23	310/8661	0.568035	0.601449	0.597932	6659	1	UP000008448
hsa051659	hsa05165	Human papillomavirus infection	2024-01-23	331/8661	0.592371	0.615154	0.611557	84612	1	UP000008448
hsa041516	hsa04151	PI3K-Akt signaling pathway	2024-01-23	359/8661	0.622786	0.634536	0.630825	4254	1	UP000008448
hsa047404	hsa04740	Olfactory transduction	2024-01-23	439/8661	0.698187	0.698187	0.694104	123041	1	UP000008448
hsa048147	hsa04814	Motor proteins	2024-03-23	193/8661	0.013895	0.443832	0.443832	8735/4650/55083	3	UP000000569
hsa004501	hsa00450	Selenocompound metabolism	2024-01-23	17/8661	0.0442384	0.443832	0.443832	4548	1	UP000000569
hsa006702	hsa00670	One carbon pool by folate	2024-01-23	20/8661	0.0518483	0.443832	0.443832	4548	1	UP000000569
hsa043921	hsa04392	Hippo signaling pathway - multiple species	2024-01-23	29/8661	0.0743318	0.443832	0.443832	122786	1	UP000000569
hsa004102	hsa00410	beta-Alanine metabolism	2024-01-23	31/8661	0.0792584	0.443832	0.443832	54498	1	UP000000569
hsa030602	hsa03060	Protein export	2024-01-23	31/8661	0.0792584	0.443832	0.443832	6731	1	UP000000569
hsa000512	hsa00051	Fructose and mannose metabolism	2024-01-23	34/8661	0.0866013	0.443832	0.443832	55556	1	UP000000569
hsa030201	hsa03020	RNA polymerase	2024-01-23	34/8661	0.0866013	0.443832	0.443832	661	1	UP000000569
hsa020102	hsa02010	ABC transporters	2024-01-23	45/8661	0.113049	0.482668	0.482668	5826	1	UP000000569
hsa003302	hsa00330	Arginine and proline metabolism	2024-01-23	50/8661	0.124827	0.482668	0.482668	54498	1	UP000000569
hsa002702	hsa00270	Cysteine and methionine metabolism	2024-01-23	52/8661	0.129496	0.482668	0.482668	4548	1	UP000000569
hsa032504	hsa03250	Viral life cycle - HIV-1	2024-01-23	63/8661	0.154754	0.500908	0.500908	4130	1	UP000000569
hsa012303	hsa01230	Biosynthesis of amino acids	2024-01-23	75/8661	0.181508	0.500908	0.500908	4548	1	UP000000569
hsa050166	hsa05016	Huntington disease	2024-02-23	306/8661	0.194364	0.500908	0.500908	9001/4731	2	UP000000569
hsa041463	hsa04146	Peroxisome	2024-01-23	83/8661	0.198892	0.500908	0.500908	5826	1	UP000000569
hsa046231	hsa04623	Cytosolic DNA-sensing pathway	2024-01-23	83/8661	0.198892	0.500908	0.500908	661	1	UP000000569
hsa047275	hsa04727	GABAergic synapse	2024-01-23	89/8661	0.211698	0.500908	0.500908	9001	1	UP000000569
hsa046576	hsa04657	IL-17 signaling pathway	2024-01-23	94/8661	0.222219	0.500908	0.500908	29761	1	UP000000569
hsa050147	hsa05014	Amyotrophic lateral sclerosis	2024-02-23	364/8661	0.251605	0.500908	0.500908	9001/4731	2	UP000000569
hsa030825	hsa03082	ATP-dependent chromatin remodeling	2024-01-23	117/8661	0.268912	0.500908	0.500908	55193	1	UP000000569
hsa001902	hsa00190	Oxidative phosphorylation	2024-01-23	134/8661	0.301688	0.500908	0.500908	4731	1	UP000000569
hsa045503	hsa04550	Signaling pathways regulating pluripotency of stem cells	2024-01-23	143/8661	0.318466	0.500908	0.500908	463	1	UP000000569
hsa047231	hsa04723	Retrograde endocannabinoid signaling	2024-01-23	148/8661	0.32762	0.500908	0.500908	4731	1	UP000000569
hsa049322	hsa04932	Non-alcoholic fatty liver disease	2024-01-23	155/8661	0.340238	0.500908	0.500908	4731	1	UP000000569
hsa043904	hsa04390	Hippo signaling pathway	2024-01-23	157/8661	0.343801	0.500908	0.500908	122786	1	UP000000569
hsa045146	hsa04514	Cell adhesion molecules	2024-01-23	157/8661	0.343801	0.500908	0.500908	4897	1	UP000000569
hsa052256	hsa05225	Hepatocellular carcinoma	2024-01-23	168/8661	0.363073	0.500908	0.500908	55193	1	UP000000569
hsa050226	hsa05022	Pathways of neurodegeneration - multiple diseases	2024-02-23	476/8661	0.363117	0.500908	0.500908	9001/4731	2	UP000000569
hsa041414	hsa04141	Protein processing in endoplasmic reticulum	2024-01-23	170/8661	0.366518	0.500908	0.500908	10808	1	UP000000569
hsa045304	hsa04530	Tight junction	2024-01-23	170/8661	0.366518	0.500908	0.500908	23370	1	UP000000569
hsa051308	hsa05130	Pathogenic Escherichia coli infection	2024-01-23	198/8661	0.41292	0.539221	0.539221	55845	1	UP000000569
hsa054153	hsa05415	Diabetic cardiomyopathy	2024-01-23	203/8661	0.420856	0.539221	0.539221	4731	1	UP000000569
hsa052083	hsa05208	Chemical carcinogenesis - reactive oxygen species	2024-01-23	223/8661	0.451586	0.544598	0.544598	4731	1	UP000000569
hsa048107	hsa04810	Regulation of actin cytoskeleton	2024-01-23	229/8661	0.460497	0.544598	0.544598	55845	1	UP000000569
hsa047144	hsa04714	Thermogenesis	2024-01-23	232/8661	0.4649	0.544598	0.544598	4731	1	UP000000569
hsa051325	hsa05132	Salmonella infection	2024-01-23	249/8661	0.48921	0.557156	0.557156	55845	1	UP000000569
hsa050126	hsa05012	Parkinson disease	2024-01-23	266/8661	0.512462	0.56151	0.56151	4731	1	UP000000569
hsa050206	hsa05020	Prion disease	2024-01-23	272/8661	0.520424	0.56151	0.56151	4731	1	UP000000569
hsa0516510	hsa05165	Human papillomavirus infection	2024-01-23	331/8661	0.592371	0.622749	0.622749	84667	1	UP000000569
hsa050106	hsa05010	Alzheimer disease	2024-01-23	384/8661	0.648097	0.664299	0.664299	4731	1	UP000000569
hsa047405	hsa04740	Olfactory transduction	2024-01-23	439/8661	0.698187	0.698187	0.698187	392392	1	UP000000569
hsa030826	hsa03082	ATP-dependent chromatin remodeling	1936-04-01	117/8661	0.0013346	0.142802	0.136269	115482686/1107/1108/57634	4	UP000029753
hsa049643	hsa04964	Proximal tubule bicarbonate reclamation	1936-02-01	23/8661	0.00402308	0.170019	0.162241	23439/2744	2	UP000029753
hsa042604	hsa04260	Cardiac muscle contraction	1936-03-01	87/8661	0.00550299	0.170019	0.162241	23439/775/3270	3	UP000029753
hsa047441	hsa04744	Phototransduction	1936-02-01	29/8661	0.00635584	0.170019	0.162241	1259/9187	2	UP000029753
hsa049622	hsa04962	Vasopressin-regulated water reabsorption	1936-02-01	44/8661	0.0142432	0.304804	0.29086	8766/9230	2	UP000029753
hsa040205	hsa04020	Calcium signaling pathway	1936-04-01	253/8661	0.0201172	0.309829	0.295656	6261/775/3270/89869	4	UP000029753
hsa049614	hsa04961	Endocrine and other factor-regulated calcium reabsorption	1936-02-01	53/8661	0.0202692	0.309829	0.295656	23439/8766	2	UP000029753
hsa040226	hsa04022	cGMP-PKG signaling pathway	1936-03-01	166/8661	0.0310976	0.41593	0.396903	23439/775/1259	3	UP000029753
hsa049184	hsa04918	Thyroid hormone synthesis	1936-02-01	75/8661	0.038565	0.446706	0.426272	23439/821	2	UP000029753
hsa049114	hsa04911	Insulin secretion	1936-02-01	86/8661	0.049379	0.446706	0.426272	23439/775	2	UP000029753
hsa047276	hsa04727	GABAergic synapse	1936-02-01	89/8661	0.0524997	0.446706	0.426272	775/2744	2	UP000029753
hsa045205	hsa04520	Adherens junction	1936-02-01	93/8661	0.0567681	0.446706	0.426272	2534/7525	2	UP000029753
hsa047134	hsa04713	Circadian entrainment	1936-02-01	97/8661	0.0611548	0.446706	0.426272	6261/775	2	UP000029753
hsa049256	hsa04925	Aldosterone synthesis and secretion	1936-02-01	98/8661	0.0622694	0.446706	0.426272	23439/775	2	UP000029753
hsa040246	hsa04024	cAMP signaling pathway	1936-03-01	225/8661	0.0659688	0.446706	0.426272	23439/775/1259	3	UP000029753
hsa049725	hsa04972	Pancreatic secretion	1936-02-01	102/8661	0.0667972	0.446706	0.426272	23439/8766	2	UP000029753
hsa047252	hsa04725	Cholinergic synapse	1936-02-01	113/8661	0.0797902	0.479884	0.457931	775/2534	2	UP000029753
hsa047243	hsa04724	Glutamatergic synapse	1936-02-01	115/8661	0.0822327	0.479884	0.457931	775/2744	2	UP000029753
hsa002201	hsa00220	Arginine biosynthesis	1936-01-01	22/8661	0.0876636	0.479884	0.457931	2744	1	UP000029753
hsa049197	hsa04919	Thyroid hormone signaling pathway	1936-02-01	121/8661	0.0896979	0.479884	0.457931	23439/89869	2	UP000029753
hsa050207	hsa05020	Prion disease	1936-03-01	272/8661	0.102528	0.498853	0.476033	6261/775/2534	3	UP000029753
hsa041145	hsa04114	Oocyte meiosis	1936-02-01	131/8661	0.102568	0.498853	0.476033	8243/89869	2	UP000029753
hsa030202	hsa03020	RNA polymerase	1936-01-01	34/8661	0.132282	0.54685	0.521835	84265	1	UP000029753
hsa042615	hsa04261	Adrenergic signaling in cardiomyocytes	1936-02-01	154/8661	0.133902	0.54685	0.521835	23439/775	2	UP000029753
hsa049214	hsa04921	Oxytocin signaling pathway	1936-02-01	154/8661	0.133902	0.54685	0.521835	6261/775	2	UP000029753
hsa041107	hsa04110	Cell cycle	1936-02-01	157/8661	0.138141	0.54685	0.521835	546/8243	2	UP000029753
hsa002501	hsa00250	Alanine, aspartate and glutamate metabolism	1936-01-01	37/8661	0.143101	0.54685	0.521835	2744	1	UP000029753
hsa049603	hsa04960	Aldosterone-regulated sodium reabsorption	1936-01-01	37/8661	0.143101	0.54685	0.521835	23439	1	UP000029753
hsa051643	hsa05164	Influenza A	1936-02-01	171/8661	0.158303	0.584084	0.557365	8766/9230	2	UP000029753
hsa043605	hsa04360	Axon guidance	1936-02-01	182/8661	0.174523	0.595939	0.568678	25791/2534	2	UP000029753
hsa049302	hsa04930	Type II diabetes mellitus	1936-01-01	46/8661	0.174776	0.595939	0.568678	775	1	UP000029753
hsa049733	hsa04973	Carbohydrate digestion and absorption	1936-01-01	47/8661	0.178225	0.595939	0.568678	23439	1	UP000029753
hsa045107	hsa04510	Focal adhesion	1936-02-01	203/8661	0.20619	0.596431	0.569147	2317/2534	2	UP000029753
hsa052056	hsa05205	Proteoglycans in cancer	1936-02-01	205/8661	0.209244	0.596431	0.569147	4060/2317	2	UP000029753
hsa047302	hsa04730	Long-term depression	1936-01-01	60/8661	0.221799	0.596431	0.569147	6261	1	UP000029753
hsa049784	hsa04978	Mineral absorption	1936-01-01	60/8661	0.221799	0.596431	0.569147	23439	1	UP000029753
hsa049294	hsa04929	GnRH secretion	1936-01-01	64/8661	0.234749	0.596431	0.569147	775	1	UP000029753
hsa049273	hsa04927	Cortisol synthesis and secretion	1936-01-01	65/8661	0.237953	0.596431	0.569147	775	1	UP000029753
hsa047202	hsa04720	Long-term potentiation	1936-01-01	67/8661	0.244323	0.596431	0.569147	775	1	UP000029753
hsa054162	hsa05416	Viral myocarditis	1936-01-01	67/8661	0.244323	0.596431	0.569147	2534	1	UP000029753
hsa046641	hsa04664	Fc epsilon RI signaling pathway	1936-01-01	68/8661	0.247488	0.596431	0.569147	2534	1	UP000029753
hsa049242	hsa04924	Renin secretion	1936-01-01	69/8661	0.250641	0.596431	0.569147	775	1	UP000029753
hsa050313	hsa05031	Amphetamine addiction	1936-01-01	69/8661	0.250641	0.596431	0.569147	775	1	UP000029753
hsa052303	hsa05230	Central carbon metabolism in cancer	1936-01-01	70/8661	0.253781	0.596431	0.569147	2744	1	UP000029753
hsa005625	hsa00562	Inositol phosphate metabolism	1936-01-01	73/8661	0.263124	0.596431	0.569147	89869	1	UP000029753
hsa041151	hsa04115	p53 signaling pathway	1936-01-01	74/8661	0.266213	0.596431	0.569147	55367	1	UP000029753
hsa049714	hsa04971	Gastric acid secretion	1936-01-01	76/8661	0.272353	0.596431	0.569147	23439	1	UP000029753
hsa046123	hsa04612	Antigen processing and presentation	1936-01-01	78/8661	0.278443	0.596431	0.569147	821	1	UP000029753
hsa041448	hsa04144	Endocytosis	1936-02-01	250/8661	0.278831	0.596431	0.569147	8766/9230	2	UP000029753
hsa046232	hsa04623	Cytosolic DNA-sensing pathway	1936-01-01	83/8661	0.293452	0.596431	0.569147	84265	1	UP000029753
hsa054124	hsa05412	Arrhythmogenic right ventricular cardiomyopathy	1936-01-01	84/8661	0.296417	0.596431	0.569147	775	1	UP000029753
hsa047424	hsa04742	Taste transduction	1936-01-01	86/8661	0.302312	0.596431	0.569147	775	1	UP000029753
hsa049764	hsa04976	Bile secretion	1936-01-01	89/8661	0.311063	0.596431	0.569147	23439	1	UP000029753
hsa050227	hsa05022	Pathways of neurodegeneration - multiple diseases	1936-03-01	476/8661	0.317227	0.596431	0.569147	56171/6261/775	3	UP000029753
hsa049121	hsa04912	GnRH signaling pathway	1936-01-01	93/8661	0.322566	0.596431	0.569147	775	1	UP000029753
hsa049706	hsa04970	Salivary secretion	1936-01-01	93/8661	0.322566	0.596431	0.569147	23439	1	UP000029753
hsa040705	hsa04070	Phosphatidylinositol signaling system	1936-01-01	97/8661	0.333881	0.596431	0.569147	89869	1	UP000029753
hsa054106	hsa05410	Hypertrophic cardiomyopathy	1936-01-01	97/8661	0.333881	0.596431	0.569147	775	1	UP000029753
hsa041372	hsa04137	Mitophagy - animal	1936-01-01	103/8661	0.350511	0.596431	0.569147	27342	1	UP000029753
hsa049744	hsa04974	Protein digestion and absorption	1936-01-01	103/8661	0.350511	0.596431	0.569147	23439	1	UP000029753
hsa054146	hsa05414	Dilated cardiomyopathy	1936-01-01	103/8661	0.350511	0.596431	0.569147	775	1	UP000029753
hsa040643	hsa04064	NF-kappa B signaling pathway	1936-01-01	104/8661	0.353244	0.596431	0.569147	55367	1	UP000029753
hsa040105	hsa04010	MAPK signaling pathway	1936-02-01	301/8661	0.357505	0.596431	0.569147	775/2317	2	UP000029753
hsa030137	hsa03013	Nucleocytoplasmic transport	1936-01-01	108/8661	0.364061	0.596431	0.569147	9688	1	UP000029753
hsa049311	hsa04931	Insulin resistance	1936-01-01	108/8661	0.364061	0.596431	0.569147	133522	1	UP000029753
hsa047262	hsa04726	Serotonergic synapse	1936-01-01	115/8661	0.382569	0.596431	0.569147	775	1	UP000029753
hsa049356	hsa04935	Growth hormone synthesis, secretion and action	1936-01-01	120/8661	0.395468	0.596431	0.569147	775	1	UP000029753
hsa040711	hsa04071	Sphingolipid signaling pathway	1936-01-01	121/8661	0.398016	0.596431	0.569147	2534	1	UP000029753
hsa041523	hsa04152	AMPK signaling pathway	1936-01-01	121/8661	0.398016	0.596431	0.569147	9230	1	UP000029753
hsa046601	hsa04660	T cell receptor signaling pathway	1936-01-01	121/8661	0.398016	0.596431	0.569147	2534	1	UP000029753
hsa046113	hsa04611	Platelet activation	1936-01-01	124/8661	0.405598	0.596431	0.569147	2534	1	UP000029753
hsa041422	hsa04142	Lysosome	1936-01-01	132/8661	0.425364	0.596431	0.569147	1657	1	UP000029753
hsa046504	hsa04650	Natural killer cell mediated cytotoxicity	1936-01-01	132/8661	0.425364	0.596431	0.569147	2534	1	UP000029753
hsa047282	hsa04728	Dopaminergic synapse	1936-01-01	132/8661	0.425364	0.596431	0.569147	775	1	UP000029753
hsa042702	hsa04270	Vascular smooth muscle contraction	1936-01-01	134/8661	0.430205	0.596431	0.569147	775	1	UP000029753
hsa043804	hsa04380	Osteoclast differentiation	1936-01-01	135/8661	0.432611	0.596431	0.569147	2534	1	UP000029753
hsa042102	hsa04210	Apoptosis	1936-01-01	136/8661	0.435007	0.596431	0.569147	55367	1	UP000029753
hsa053221	hsa05322	Systemic lupus erythematosus	1936-01-01	137/8661	0.437393	0.596431	0.569147	115482686	1	UP000029753
hsa043713	hsa04371	Apelin signaling pathway	1936-01-01	139/8661	0.442135	0.596431	0.569147	6261	1	UP000029753
hsa050148	hsa05014	Amyotrophic lateral sclerosis	1936-02-01	364/8661	0.450512	0.596431	0.569147	56171/9688	2	UP000029753
hsa050176	hsa05017	Spinocerebellar ataxia	1936-01-01	143/8661	0.451504	0.596431	0.569147	6261	1	UP000029753
hsa040726	hsa04072	Phospholipase D signaling pathway	1936-01-01	148/8661	0.463	0.596879	0.569575	2534	1	UP000029753
hsa047232	hsa04723	Retrograde endocannabinoid signaling	1936-01-01	148/8661	0.463	0.596879	0.569575	775	1	UP000029753
hsa041453	hsa04145	Phagosome	1936-01-01	152/8661	0.472027	0.598338	0.570967	821	1	UP000029753
hsa049344	hsa04934	Cushing syndrome	1936-01-01	155/8661	0.478701	0.598338	0.570967	775	1	UP000029753
hsa041502	hsa04150	mTOR signaling pathway	1936-01-01	156/8661	0.480907	0.598338	0.570967	253260	1	UP000029753
hsa042174	hsa04217	Necroptosis	1936-01-01	159/8661	0.487472	0.599534	0.572108	115482686	1	UP000029753
hsa030103	hsa03010	Ribosome	1936-01-01	170/8661	0.510858	0.614178	0.586082	6124	1	UP000029753
hsa041415	hsa04141	Protein processing in endoplasmic reticulum	1936-01-01	170/8661	0.510858	0.614178	0.586082	821	1	UP000029753
hsa043105	hsa04310	Wnt signaling pathway	1936-01-01	174/8661	0.519103	0.617155	0.588923	4920	1	UP000029753
hsa046215	hsa04621	NOD-like receptor signaling pathway	1936-01-01	186/8661	0.543033	0.63341	0.604434	118429	1	UP000029753
hsa050346	hsa05034	Alcoholism	1936-01-01	188/8661	0.546907	0.63341	0.604434	115482686	1	UP000029753
hsa046131	hsa04613	Neutrophil extracellular trap formation	1936-01-01	191/8661	0.552659	0.63341	0.604434	115482686	1	UP000029753
hsa048148	hsa04814	Motor proteins	1936-01-01	193/8661	0.556453	0.63341	0.604434	56171	1	UP000029753
hsa051309	hsa05130	Pathogenic Escherichia coli infection	1936-01-01	198/8661	0.565804	0.637274	0.608122	2534	1	UP000029753
hsa052035	hsa05203	Viral carcinogenesis	1936-01-01	204/8661	0.576772	0.64286	0.613453	1108	1	UP000029753
hsa052075	hsa05207	Chemical carcinogenesis - receptor activation	1936-01-01	212/8661	0.590978	0.651903	0.622082	775	1	UP000029753
hsa030406	hsa03040	Spliceosome	1936-01-01	217/8661	0.59962	0.654687	0.624738	58517	1	UP000029753
hsa051663	hsa05166	Human T-cell leukemia virus 1 infection	1936-01-01	222/8661	0.608084	0.657222	0.627158	821	1	UP000029753
hsa051711	hsa05171	Coronavirus disease - COVID-19	1936-01-01	233/8661	0.626098	0.669925	0.639279	6124	1	UP000029753
hsa051319	hsa05131	Shigellosis	1936-01-01	247/8661	0.647864	0.682776	0.651542	89869	1	UP000029753
hsa051326	hsa05132	Salmonella infection	1936-01-01	249/8661	0.650871	0.682776	0.651542	2317	1	UP000029753
hsa050167	hsa05016	Huntington disease	1936-01-01	306/8661	0.726811	0.752591	0.718164	56171	1	UP000029753
hsa052067	hsa05206	MicroRNAs in cancer	1936-01-01	310/8661	0.73149	0.752591	0.718164	2744	1	UP000029753
hsa0516511	hsa05165	Human papillomavirus infection	1936-01-01	331/8661	0.754805	0.769182	0.733996	1108	1	UP000029753
hsa050107	hsa05010	Alzheimer disease	1936-01-01	384/8661	0.805237	0.812833	0.77565	775	1	UP000029753
hsa047406	hsa04740	Olfactory transduction	1936-01-01	439/8661	0.846874	0.846874	0.808134	123041	1	UP000029753
hsa048108	hsa04810	Regulation of actin cytoskeleton	30/518	229/8661	3.82308e-05	0.0119663	0.0114693	4659/2245/730/55740/1730/200576/3695/3985/3682/8826/91807/340156/85366/81/87/8516/1729/81624/10163/8976/3687/6093/5293/5159/324/5594/54776/8874/5154/54961	30	UP000152733
hsa003105	hsa00310	Lysine degradation	12/518	63/8661	0.000297958	0.0466304	0.0446937	7799/2146/84444/23067/80854/9757/55526/4297/79813/10919/84787/1738	12	UP000152733
hsa046101	hsa04610	Complement and coagulation cascades	14/518	86/8661	0.000527989	0.0550869	0.0527989	730/1380/1378/5055/1379/1604/462/10544/10878/10877/3687/710/722/3075	14	UP000152733
hsa051342	hsa05134	Legionellosis	10/518	56/8661	0.00157876	0.123538	0.118407	1378/1379/4792/58484/4791/834/3329/3305/56681/51128	10	UP000152733
hsa048149	hsa04814	Motor proteins	22/518	193/8661	0.00260302	0.150019	0.143788	23026/56171/51168/399687/1062/55605/4646/4645/4644/55930/140469/4650/4649/80022/7137/7171/4620/79659/23303/4625/4624/127602	22	UP000152733
hsa051463	hsa05146	Amoebiasis	14/518	102/8661	0.00287577	0.150019	0.143788	23236/5272/5269/383/1437/5275/6317/6318/284217/5332/81/87/5293/7850	14	UP000152733
hsa012322	hsa01232	Nucleotide metabolism	12/518	85/8661	0.00444214	0.190528	0.182615	7083/6240/1854/6241/50484/1841/2987/7498/221264/3614/203/84284	12	UP000152733
hsa030138	hsa03013	Nucleocytoplasmic transport	14/518	108/8661	0.00486973	0.190528	0.182615	22985/3842/1434/25909/53371/79711/7175/5903/5411/5905/23636/9883/100101267/57122	14	UP000152733
hsa045206	hsa04520	Adherens junction	12/518	93/8661	0.00913363	0.305786	0.293085	4301/5795/8826/81/87/7454/10163/8976/6093/5594/10810/83605	12	UP000152733
hsa045108	hsa04510	Focal adhesion	21/518	203/8661	0.00976951	0.305786	0.293085	4659/5170/3695/284217/91807/340156/85366/81/87/8516/1729/6093/5293/5159/7060/5594/54776/7057/5154/6696/2889	21	UP000152733
hsa052313	hsa05231	Choline metabolism in cancer	12/518	98/8661	0.0136116	0.387313	0.371226	5170/56261/23446/7454/10163/5293/5159/6584/5594/10810/5154/123745	12	UP000152733
hsa009101	hsa00910	Nitrogen metabolism	4/518	17/8661	0.0161296	0.400726	0.384082	766/763/377677/767	4	UP000152733
hsa051355	hsa05135	Yersinia infection	15/518	137/8661	0.0166436	0.400726	0.384082	644150/4792/6416/58484/834/7454/10163/8976/147179/6093/3654/5293/5594/8874/7189	15	UP000152733
hsa050324	hsa05032	Morphine addiction	11/518	91/8661	0.0193815	0.404521	0.38772	1812/5138/3763/5144/10846/5139/55879/2870/2868/2869/5143	11	UP000152733
hsa002304	hsa00230	Purine metabolism	14/518	128/8661	0.0204501	0.404521	0.38772	6240/5138/6241/50484/2987/7498/5144/10846/221264/5139/3614/203/5143/84284	14	UP000152733
hsa040227	hsa04022	cGMP-PKG signaling pathway	17/518	166/8661	0.0206784	0.404521	0.38772	4659/23236/5138/3778/157855/5332/5139/6543/91807/340156/85366/2969/6093/23533/5594/4625/4624	17	UP000152733
hsa0513110	hsa05131	Shigellosis	23/518	247/8661	0.0227157	0.418236	0.400865	113026/23236/4792/1437/10892/58484/5332/834/81/87/8678/4793/1729/10163/8976/6093/7188/5293/51196/8767/5594/2931/7189	23	UP000152733
hsa030832	hsa03083	Polycomb repressive complex	10/518	84/8661	0.02763	0.455716	0.436789	54880/2146/80816/221937/63035/55777/84733/8535/8314/121536	10	UP000152733
hsa0513010	hsa05130	Pathogenic Escherichia coli infection	19/518	198/8661	0.0276633	0.455716	0.436789	4691/356/644150/4792/4646/4645/4644/55930/9075/834/4793/10163/8976/147179/6093/3654/5594/10810/7189	19	UP000152733
hsa054107	hsa05410	Hypertrophic cardiomyopathy	11/518	97/8661	0.0296244	0.463621	0.444365	7273/3695/783/284217/7137/7171/6543/8516/1674/4625/4624	11	UP000152733
hsa032505	hsa03250	Viral life cycle - HIV-1	8/518	63/8661	0.0331215	0.48654	0.466332	904/2648/5903/4300/6829/140564/23299/4298	8	UP000152733
hsa042605	hsa04260	Cardiac muscle contraction	10/518	87/8661	0.0341977	0.48654	0.466332	3270/845/783/7137/7171/6543/4625/4624/7388/440567	10	UP000152733
hsa049295	hsa04929	GnRH secretion	8/518	64/8661	0.0359567	0.489324	0.469	23236/3763/5332/5293/5594/3781/6696/8911	8	UP000152733
hsa052057	hsa05205	Proteoglycans in cancer	19/518	205/8661	0.0376454	0.490364	0.469997	4659/286/5170/6194/287/356/288/8826/7291/117581/2549/6093/2535/5293/51196/5594/54776/7057/1655	19	UP000152733
hsa052025	hsa05202	Transcriptional misregulation in cancer	18/518	193/8661	0.0401211	0.490364	0.469997	79058/904/84444/4066/3695/1437/4300/4299/221037/7850/4297/4286/4298/4211/3562/1655/5154/1848	18	UP000152733
hsa051422	hsa05142	Chagas disease	11/518	102/8661	0.0407331	0.490364	0.469997	23236/356/4792/6416/5332/3654/5293/5594/5516/5515/7189	11	UP000152733
hsa054147	hsa05414	Dilated cardiomyopathy	11/518	103/8661	0.0432601	0.501497	0.480668	7273/3695/783/284217/7137/7171/6543/8516/1674/4625/4624	11	UP000152733
hsa034103	hsa03410	Base excision repair	6/518	44/8661	0.0454588	0.508165	0.487059	3980/3146/3978/79661/5424/5426	6	UP000152733
hsa047225	hsa04722	Neurotrophin signaling pathway	12/518	119/8661	0.0518714	0.559854	0.536601	5170/356/4792/4793/2549/3654/5293/8767/5594/57498/2889/7189	12	UP000152733
hsa002401	hsa00240	Pyrimidine metabolism	7/518	58/8661	0.0564284	0.562956	0.539575	7083/6240/1854/6241/50484/1841/221264	7	UP000152733
hsa042703	hsa04270	Vascular smooth muscle contraction	13/518	134/8661	0.0571371	0.562956	0.539575	4659/23236/3778/157855/5332/91807/340156/85366/6093/5594/54776/8398/123745	13	UP000152733
hsa049198	hsa04919	Thyroid hormone signaling pathway	12/518	121/8661	0.0575546	0.562956	0.539575	5170/4855/113026/23236/2648/5332/4854/5293/51196/5594/4625/4624	12	UP000152733
hsa002802	hsa00280	Valine, leucine and isoleucine degradation	6/518	48/8661	0.0648616	0.615202	0.589651	4329/1629/259307/3028/3032/1738	6	UP000152733
hsa005626	hsa00562	Inositol phosphate metabolism	8/518	73/8661	0.0689405	0.634658	0.608299	113026/23236/4329/200576/5332/5287/5293/51196	8	UP000152733
hsa043714	hsa04371	Apelin signaling pathway	13/518	139/8661	0.0721293	0.645042	0.618251	5346/23236/6194/5332/6543/91807/340156/85366/8678/4854/23533/5594/6696	13	UP000152733
hsa041485	hsa04148	Efferocytosis	14/518	156/8661	0.0832692	0.72398	0.69391	383/23166/4035/27072/834/5594/7057/8398/1847/80824/1849/1846/1844/91937	14	UP000152733
hsa046216	hsa04621	NOD-like receptor signaling pathway	16/518	186/8661	0.0904035	0.742532	0.711692	23236/4792/58484/6041/5332/54822/834/114769/4793/7188/8767/5594/11035/199713/3428/7189	16	UP000152733
hsa043922	hsa04392	Hippo signaling pathway - multiple species	4/518	29/8661	0.0919736	0.742532	0.711692	8642/1454/26524/9113	4	UP000152733
hsa054175	hsa05417	Lipid and atherosclerosis	18/518	215/8661	0.0925199	0.742532	0.711692	5170/23236/356/1965/4792/6416/142678/5452/5332/637/834/3654/5293/3329/5594/3306/3305/7189	18	UP000152733
hsa007854	hsa00785	Lipoic acid metabolism	3/518	19/8661	0.10112	0.777219	0.744938	1629/55526/1738	3	UP000152733
hsa052211	hsa05221	Acute myeloid leukemia	7/518	67/8661	0.104111	0.777219	0.744938	1437/5292/11040/5293/5594/3562/1848	7	UP000152733
hsa009832	hsa00983	Drug metabolism - other enzymes	8/518	80/8661	0.104324	0.777219	0.744938	7083/6240/1854/6241/50484/7498/3614/7363	8	UP000152733
hsa046642	hsa04664	Fc epsilon RI signaling pathway	7/518	68/8661	0.110445	0.777219	0.744938	5170/6416/1437/5293/5594/3562/123745	7	UP000152733
hsa041402	hsa04140	Autophagy - animal	14/518	165/8661	0.117204	0.777219	0.744938	5170/8408/9706/3146/1965/9821/27072/8678/1612/5293/5594/5516/5515/7189	14	UP000152733
hsa006402	hsa00640	Propanoate metabolism	4/518	32/8661	0.121407	0.777219	0.744938	4329/31/1629/1738	4	UP000152733
hsa041362	hsa04136	Autophagy - other	4/518	32/8661	0.121407	0.777219	0.744938	9706/8678/5516/5515	4	UP000152733
hsa046114	hsa04611	Platelet activation	11/518	124/8661	0.122394	0.777219	0.744938	4659/23236/5332/91807/340156/85366/6093/23533/5293/5594/123745	11	UP000152733
hsa004802	hsa00480	Glutathione metabolism	6/518	57/8661	0.123598	0.777219	0.744938	6240/6241/50484/26873/3418/6723	6	UP000152733
hsa051452	hsa05145	Toxoplasmosis	10/518	111/8661	0.126791	0.777219	0.744938	5170/4792/3587/284217/4793/3654/23533/5594/3305/7189	10	UP000152733
hsa054125	hsa05412	Arrhythmogenic right ventricular cardiomyopathy	8/518	84/8661	0.128335	0.777219	0.744938	3695/783/284217/6543/89/88/8516/1674	8	UP000152733
hsa042616	hsa04261	Adrenergic signaling in cardiomyocytes	13/518	154/8661	0.131346	0.777219	0.744938	23236/5525/783/7137/5332/7171/6543/23533/5594/5516/5515/4625/4624	13	UP000152733
hsa049215	hsa04921	Oxytocin signaling pathway	13/518	154/8661	0.131346	0.777219	0.744938	4659/23236/3763/783/5332/91807/340156/85366/6093/23533/5594/54776/123745	13	UP000152733
hsa012104	hsa01210	2-Oxocarboxylic acid metabolism	4/518	33/8661	0.132014	0.777219	0.744938	1629/3418/55526/1738	4	UP000152733
hsa040106	hsa04010	MAPK signaling pathway	23/518	301/8661	0.134089	0.777219	0.744938	9448/23162/1852/356/6416/783/4296/4791/3654/5159/84451/5594/5154/3305/1847/80824/1848/1849/1846/1844/123745/8911/7189	23	UP000152733
hsa030203	hsa03020	RNA polymerase	4/518	34/8661	0.142986	0.810071	0.776426	5431/84172/55703/10622	4	UP000152733
hsa015244	hsa01524	Platinum drug resistance	7/518	73/8661	0.145041	0.810071	0.776426	5170/7155/356/637/5293/5594/5980	7	UP000152733
hsa047303	hsa04730	Long-term depression	6/518	60/8661	0.147521	0.810071	0.776426	23236/5332/5594/5516/5515/123745	6	UP000152733
hsa045403	hsa04540	Gap junction	8/518	88/8661	0.154946	0.824455	0.790213	1812/23236/1453/5332/3358/5159/5594/5154	8	UP000152733
hsa045126	hsa04512	ECM-receptor interaction	8/518	89/8661	0.161982	0.824455	0.790213	1834/3695/255743/284217/8516/7060/7057/6696	8	UP000152733
hsa051327	hsa05132	Salmonella infection	19/518	249/8661	0.163101	0.824455	0.790213	257364/1434/4792/6416/4646/27072/58484/79026/834/8976/5287/3654/79659/5293/8767/5594/11035/10810/7189	19	UP000152733
hsa043306	hsa04330	Notch signaling pathway	6/518	62/8661	0.164545	0.824455	0.790213	4855/196403/2648/23013/4854/9541	6	UP000152733
hsa000401	hsa00040	Pentose and glucuronate interconversions	4/518	36/8661	0.165945	0.824455	0.790213	10327/729020/6120/7363	4	UP000152733
hsa030304	hsa03030	DNA replication	4/518	36/8661	0.165945	0.824455	0.790213	3978/5424/10535/5426	4	UP000152733
hsa034203	hsa03420	Nucleotide excision repair	6/518	63/8661	0.173358	0.828083	0.793689	5431/3978/7508/5424/5426/1022	6	UP000152733
hsa051401	hsa05140	Leishmaniasis	7/518	77/8661	0.175984	0.828083	0.793689	1378/1379/4792/4793/3654/5594/7189	7	UP000152733
hsa005651	hsa00565	Ether lipid metabolism	5/518	50/8661	0.177257	0.828083	0.793689	23646/122618/54979/8398/123745	5	UP000152733
hsa051443	hsa05144	Malaria	5/518	50/8661	0.177257	0.828083	0.793689	1378/1379/4035/7060/7057	5	UP000152733
hsa040712	hsa04071	Sphingolipid signaling pathway	10/518	121/8661	0.186933	0.839784	0.804905	5170/23236/5525/5332/637/6093/5293/5594/5516/5515	10	UP000152733
hsa046602	hsa04660	T cell receptor signaling pathway	10/518	121/8661	0.186933	0.839784	0.804905	5170/4792/1437/5525/10892/4793/5293/5594/5516/5515	10	UP000152733
hsa040247	hsa04024	cAMP signaling pathway	17/518	225/8661	0.189991	0.839784	0.804905	4659/1812/84152/4301/5144/4792/2492/10846/7137/5139/10021/2867/6093/5293/51196/5594/5143	17	UP000152733
hsa049274	hsa04927	Cortisol synthesis and secretion	6/518	65/8661	0.191544	0.839784	0.804905	23236/3283/3284/5332/3739/8911	6	UP000152733
hsa050149	hsa05014	Amyotrophic lateral sclerosis	26/518	364/8661	0.197187	0.839784	0.804905	56171/8408/9706/6647/1965/53371/9821/7175/7133/637/5903/5704/9861/834/8678/23636/5709/9883/100101267/57122/400916/7388/440567/127602/4711/29979	26	UP000152733
hsa046577	hsa04657	IL-17 signaling pathway	8/518	94/8661	0.199277	0.839784	0.804905	5597/4792/1437/29761/7188/5594/5596/7189	8	UP000152733
hsa043606	hsa04360	Axon guidance	14/518	182/8661	0.200054	0.839784	0.804905	6092/5361/5170/2049/2047/2050/55740/3985/6091/6093/5293/658/5594/54961	14	UP000152733
hsa005921	hsa00592	alpha-Linolenic acid metabolism	3/518	26/8661	0.201226	0.839784	0.804905	54979/8398/123745	3	UP000152733
hsa046667	hsa04666	Fc gamma R-mediated phagocytosis	8/518	97/8661	0.223185	0.890152	0.853181	3985/7454/10163/5293/5594/10810/8398/123745	8	UP000152733
hsa007302	hsa00730	Thiamine metabolism	2/518	15/8661	0.225104	0.890152	0.853181	203/84284	2	UP000152733
hsa046233	hsa04623	Cytosolic DNA-sensing pathway	7/518	83/8661	0.22705	0.890152	0.853181	55703/4792/10622/834/4793/11035/3428	7	UP000152733
hsa051696	hsa05169	Epstein-Barr virus infection	15/518	202/8661	0.22767	0.890152	0.853181	5610/1380/4792/6416/4791/637/5704/9861/4793/5709/3654/7188/5293/9541/7189	15	UP000152733
hsa051602	hsa05160	Hepatitis C	12/518	158/8661	0.235905	0.890152	0.853181	5610/356/1965/4792/9075/6041/637/5293/5594/5516/5515/7189	12	UP000152733
hsa050177	hsa05017	Spinocerebellar ataxia	11/518	143/8661	0.235965	0.890152	0.853181	8408/9706/23236/9821/5332/5704/9861/8678/5709/4976/5293	11	UP000152733
hsa046624	hsa04662	B cell receptor signaling pathway	7/518	84/8661	0.236024	0.890152	0.853181	1380/4792/11027/10892/4793/5293/5594	7	UP000152733
hsa005644	hsa00564	Glycerophospholipid metabolism	8/518	99/8661	0.239682	0.890152	0.853181	23646/122618/10908/54979/3931/56261/8398/123745	8	UP000152733
hsa003801	hsa00380	Tryptophan metabolism	4/518	42/8661	0.241334	0.890152	0.853181	883/259307/55526/1738	4	UP000152733
hsa046686	hsa04668	TNF signaling pathway	9/518	114/8661	0.241735	0.890152	0.853181	4792/6416/1437/602/7133/7188/5293/5594/11035	9	UP000152733
hsa049333	hsa04933	AGE-RAGE signaling pathway in diabetic complications	8/518	100/8661	0.248082	0.902904	0.865403	113026/23236/5332/5292/1729/5293/51196/5594	8	UP000152733
hsa040206	hsa04020	Calcium signaling pathway	18/518	253/8661	0.25479	0.907993	0.870281	1812/5260/5261/113026/23236/3270/845/844/5332/6543/91807/340156/85366/3358/5159/51196/5154/8911	18	UP000152733
hsa0516512	hsa05165	Human papillomavirus infection	23/518	331/8661	0.255282	0.907993	0.870281	4855/5610/356/3695/5525/284217/122011/23352/8516/4854/2535/5293/5159/7060/324/64398/5594/5516/5515/1108/7057/245973/6696	23	UP000152733
hsa030827	hsa03082	ATP-dependent chromatin remodeling	9/518	117/8661	0.265493	0.921928	0.883637	57634/29994/8289/54556/4798/2186/1108/1107/57492	9	UP000152733
hsa005911	hsa00591	Linoleic acid metabolism	3/518	30/8661	0.265893	0.921928	0.883637	54979/8398/123745	3	UP000152733
hsa030222	hsa03022	Basal transcription factors	4/518	44/8661	0.268036	0.921928	0.883637	54457/6880/2969/1022	4	UP000152733
hsa041152	hsa04115	p53 signaling pathway	6/518	74/8661	0.280875	0.930996	0.892329	6241/50484/5268/63970/637/7057	6	UP000152733
hsa050108	hsa05010	Alzheimer disease	26/518	384/8661	0.281655	0.930996	0.892329	8408/9706/322/23236/5610/1965/55630/4035/9821/1454/5332/122011/637/5704/9861/3028/8678/5709/10313/2535/5293/324/5594/7388/440567/4711	26	UP000152733
hsa000302	hsa00030	Pentose phosphate pathway	3/518	31/8661	0.282469	0.930996	0.892329	729020/6120/7086	3	UP000152733
hsa040644	hsa04064	NF-kappa B signaling pathway	8/518	104/8661	0.282571	0.930996	0.892329	4792/10892/4791/4055/3654/7188/7189/7706	8	UP000152733
hsa012304	hsa01230	Biosynthesis of amino acids	6/518	75/8661	0.29137	0.949989	0.910533	729020/6120/387712/383/3418/7086	6	UP000152733
hsa051331	hsa05133	Pertussis	6/518	76/8661	0.301946	0.974319	0.933852	834/3654/710/722/5594/7189	6	UP000152733
hsa049734	hsa04973	Carbohydrate digestion and absorption	4/518	47/8661	0.30896	0.984577	0.943684	23236/8972/5332/5293	4	UP000152733
hsa051622	hsa05162	Measles	10/518	138/8661	0.311416	0.984577	0.943684	5610/356/1965/4792/637/4793/3654/5293/3305/7189	10	UP000152733
hsa045305	hsa04530	Tight junction	12/518	170/8661	0.31831	0.996311	0.954931	154810/4301/8777/9075/154796/81/87/7454/6093/64398/5516/5515	12	UP000152733
hsa049345	hsa04934	Cushing syndrome	11/518	155/8661	0.322783	0.998556	0.957083	23236/3283/3284/5332/9101/2535/324/5594/4297/3739/8911	11	UP000152733
hsa015215	hsa01521	EGFR tyrosine kinase inhibitor resistance	6/518	79/8661	0.334051	0.998556	0.957083	6194/2549/5293/5159/5594/5154	6	UP000152733
hsa052036	hsa05203	Viral carcinogenesis	14/518	204/8661	0.335984	0.998556	0.957083	79885/5610/4792/51564/2648/4791/81/87/23352/4055/7188/5293/5594/1108	14	UP000152733
hsa041108	hsa04110	Cell cycle	11/518	157/8661	0.337953	0.998556	0.957083	25836/546/113130/5525/9232/1032/29882/1022/5516/5515/10926	11	UP000152733
hsa043905	hsa04390	Hippo signaling pathway	11/518	157/8661	0.337953	0.998556	0.957083	1453/1454/154796/26524/9113/2535/658/324/64398/5516/5515	11	UP000152733
hsa006703	hsa00670	One carbon pool by folate	2/518	20/8661	0.338169	0.998556	0.957083	10841/10840	2	UP000152733
hsa040706	hsa04070	Phosphatidylinositol signaling system	7/518	97/8661	0.360544	0.999999	0.958466	113026/23236/200576/5332/5287/5293/51196	7	UP000152733
hsa052153	hsa05215	Prostate cancer	7/518	97/8661	0.360544	0.999999	0.958466	5170/4792/5293/5159/7850/5594/5154	7	UP000152733
hsa040624	hsa04062	Chemokine signaling pathway	13/518	192/8661	0.362525	0.999999	0.958466	23236/4792/5332/4793/7454/2870/2868/2869/6093/23533/5293/5594/2931	13	UP000152733
hsa049131	hsa04913	Ovarian steroidogenesis	4/518	51/8661	0.364294	0.999999	0.958466	3283/3284/2492/123745	4	UP000152733
hsa049791	hsa04979	Cholesterol metabolism	4/518	51/8661	0.364294	0.999999	0.958466	4035/3931/4036/10948	4	UP000152733
hsa005122	hsa00512	Mucin type O-glycan biosynthesis	3/518	36/8661	0.36595	0.999999	0.958466	2590/9245/728819	3	UP000152733
hsa054163	hsa05416	Viral myocarditis	5/518	67/8661	0.372501	0.999999	0.958466	1604/284217/637/4625/4624	5	UP000152733
hsa040157	hsa04015	Rap1 signaling pathway	14/518	210/8661	0.376438	0.999999	0.958466	23236/4301/55740/51466/5332/5293/5159/51196/5594/7057/57568/8631/5154/2889	14	UP000152733
hsa041464	hsa04146	Peroxisome	6/518	83/8661	0.377401	0.999999	0.958466	9409/6647/7498/3418/54677/5189	6	UP000152733
hsa046403	hsa04640	Hematopoietic cell lineage	7/518	99/8661	0.380432	0.999999	0.958466	1380/1378/1379/1437/1604/7850/3562	7	UP000152733
hsa049604	hsa04960	Aldosterone-regulated sodium reabsorption	3/518	37/8661	0.382544	0.999999	0.958466	5170/5293/5594	3	UP000152733
hsa051432	hsa05143	African trypanosomiasis	3/518	37/8661	0.382544	0.999999	0.958466	23236/356/5332	3	UP000152733
hsa047283	hsa04728	Dopaminergic synapse	9/518	132/8661	0.392067	0.999999	0.958466	1812/84152/23236/3763/5525/5332/5516/5515/2931	9	UP000152733
hsa040727	hsa04072	Phospholipase D signaling pathway	10/518	148/8661	0.39215	0.999999	0.958466	2913/23236/5332/2549/23533/5293/5159/5594/5154/123745	10	UP000152733
hsa034303	hsa03430	Mismatch repair	2/518	23/8661	0.40386	0.999999	0.958466	3978/5424	2	UP000152733
hsa034604	hsa03460	Fanconi anemia pathway	4/518	54/8661	0.405728	0.999999	0.958466	9894/2175/7398/5980	4	UP000152733
hsa046302	hsa04630	JAK-STAT signaling pathway	11/518	166/8661	0.407486	0.999999	0.958466	1437/3587/30837/5292/55801/5293/5159/9466/3562/1154/5154	11	UP000152733
hsa049115	hsa04911	Insulin secretion	6/518	86/8661	0.410012	0.999999	0.958466	23236/27445/3778/157855/5332/3781	6	UP000152733
hsa049771	hsa04977	Vitamin digestion and absorption	2/518	24/8661	0.425077	0.999999	0.958466	8029/5406	2	UP000152733
hsa041449	hsa04144	Endocytosis	16/518	250/8661	0.426641	0.999999	0.958466	387680/253725/644150/79720/55680/51534/9101/8976/147179/2870/2868/2869/116984/9744/3305/7189	16	UP000152733
hsa042103	hsa04210	Apoptosis	9/518	136/8661	0.426764	0.999999	0.958466	5170/356/1965/63970/4792/637/5293/5594/3562	9	UP000152733
hsa046252	hsa04625	C-type lectin receptor signaling pathway	7/518	104/8661	0.43021	0.999999	0.958466	4792/10892/602/4791/834/5293/5594	7	UP000152733
hsa002603	hsa00260	Glycine, serine and threonine metabolism	3/518	40/8661	0.431634	0.999999	0.958466	23464/1757/1738	3	UP000152733
hsa052183	hsa05218	Melanoma	5/518	72/8661	0.432759	0.999999	0.958466	5293/5159/5594/4286/5154	5	UP000152733
hsa043402	hsa04340	Hedgehog signaling pathway	4/518	56/8661	0.433073	0.999999	0.958466	1453/1454/4036/122011	4	UP000152733
hsa049105	hsa04910	Insulin signaling pathway	9/518	137/8661	0.435429	0.999999	0.958466	5260/5261/5170/6194/31/5506/5293/5594/2889	9	UP000152733
hsa041416	hsa04141	Protein processing in endoplasmic reticulum	11/518	170/8661	0.438647	0.999999	0.958466	23645/1965/10970/4121/9695/10299/7095/3305/56681/51128/29979	11	UP000152733
hsa052351	hsa05235	PD-L1 expression and PD-1 checkpoint pathway in cancer	6/518	89/8661	0.442462	0.999999	0.958466	4792/4793/5293/5594/27436/7189	6	UP000152733
hsa051644	hsa05164	Influenza A	11/518	171/8661	0.446426	0.999999	0.958466	5610/356/1965/4792/6041/637/834/4793/5293/5594/7706	11	UP000152733
hsa052194	hsa05219	Bladder cancer	3/518	41/8661	0.447693	0.999999	0.958466	1612/5594/7057	3	UP000152733
hsa041503	hsa04150	mTOR signaling pathway	10/518	156/8661	0.457642	0.999999	0.958466	5170/8408/9706/6194/79726/9894/2535/5293/5594/245973	10	UP000152733
hsa049233	hsa04923	Regulation of lipolysis in adipocytes	4/518	58/8661	0.460064	0.999999	0.958466	5346/11343/54979/5293	4	UP000152733
hsa052132	hsa05213	Endometrial cancer	4/518	58/8661	0.460064	0.999999	0.958466	5170/5293/324/5594	4	UP000152733
hsa005132	hsa00513	Various types of N-glycan biosynthesis	3/518	42/8661	0.463567	0.999999	0.958466	4121/338707/152586	3	UP000152733
hsa005631	hsa00563	Glycosylphosphatidylinositol (GPI)-anchor biosynthesis	2/518	26/8661	0.466283	0.999999	0.958466	84720/23556	2	UP000152733
hsa043503	hsa04350	TGF-beta signaling pathway	7/518	108/8661	0.469689	0.999999	0.958466	148738/6093/658/5594/5516/5515/7057	7	UP000152733
hsa046201	hsa04620	Toll-like receptor signaling pathway	7/518	108/8661	0.469689	0.999999	0.958466	4792/6416/3654/5293/5594/6696/7189	7	UP000152733
hsa049715	hsa04971	Gastric acid secretion	5/518	76/8661	0.480082	0.999999	0.958466	23236/5332/91807/340156/85366	5	UP000152733
hsa049785	hsa04978	Mineral absorption	4/518	60/8661	0.4866	0.999999	0.958466	55630/54822/6543/795	4	UP000152733
hsa042132	hsa04213	Longevity regulating pathway - multiple species	4/518	61/8661	0.49967	0.999999	0.958466	6647/81570/5293/3305	4	UP000152733
hsa051523	hsa05152	Tuberculosis	11/518	180/8661	0.515647	0.999999	0.958466	1378/1379/10892/3587/637/3687/3654/3329/8767/5594/7189	11	UP000152733
hsa030505	hsa03050	Proteasome	3/518	46/8661	0.524892	0.999999	0.958466	5704/9861/5709	3	UP000152733
hsa005613	hsa00561	Glycerolipid metabolism	4/518	63/8661	0.525365	0.999999	0.958466	11343/10327/5407/5406	4	UP000152733
hsa030152	hsa03015	mRNA surveillance pathway	6/518	97/8661	0.526733	0.999999	0.958466	81608/22985/5525/5411/5516/5515	6	UP000152733
hsa012006	hsa01200	Carbon metabolism	7/518	115/8661	0.536919	0.999999	0.958466	4329/729020/6120/387712/3418/7086/1738	7	UP000152733
hsa046703	hsa04670	Leukocyte transendothelial migration	7/518	115/8661	0.536919	0.999999	0.958466	4301/9075/81/87/7294/6093/5293	7	UP000152733
hsa047244	hsa04724	Glutamatergic synapse	7/518	115/8661	0.536919	0.999999	0.958466	2913/23236/85358/50944/5332/5594/123745	7	UP000152733
hsa047263	hsa04726	Serotonergic synapse	7/518	115/8661	0.536919	0.999999	0.958466	23236/3763/5332/3358/5594/3781/123745	7	UP000152733
hsa047501	hsa04750	Inflammatory mediator regulation of TRP channels	6/518	98/8661	0.536923	0.999999	0.958466	23236/5332/3358/5293/8398/123745	6	UP000152733
hsa049257	hsa04925	Aldosterone synthesis and secretion	6/518	98/8661	0.536923	0.999999	0.958466	23236/5138/3283/3284/5332/8911	6	UP000152733
hsa006201	hsa00620	Pyruvate metabolism	3/518	47/8661	0.539615	0.999999	0.958466	31/10327/1738	3	UP000152733
hsa000204	hsa00020	Citrate cycle (TCA cycle)	2/518	30/8661	0.543153	0.999999	0.958466	3418/1738	2	UP000152733
hsa00053	hsa00053	Ascorbate and aldarate metabolism	2/518	30/8661	0.543153	0.999999	0.958466	10327/7363	2	UP000152733
hsa050168	hsa05016	Huntington disease	18/518	306/8661	0.565131	0.999999	0.958466	56171/5431/8408/9706/23236/6647/9821/5332/5704/9861/8678/7052/5709/3064/7388/440567/127602/4711	18	UP000152733
hsa050303	hsa05030	Cocaine addiction	3/518	49/8661	0.568257	0.999999	0.958466	2913/1812/84152	3	UP000152733
hsa042151	hsa04215	Apoptosis - multiple species	2/518	32/8661	0.578598	0.999999	0.958466	637/8678	2	UP000152733
hsa049157	hsa04915	Estrogen signaling pathway	8/518	137/8661	0.580037	0.999999	0.958466	23236/3763/3858/5332/5293/5594/3866/3305	8	UP000152733
hsa003303	hsa00330	Arginine and proline metabolism	3/518	50/8661	0.58216	0.999999	0.958466	383/6723/5625	3	UP000152733
hsa049323	hsa04932	Non-alcoholic fatty liver disease	9/518	155/8661	0.585842	0.999999	0.958466	356/1965/4296/637/5293/2931/7388/440567/4711	9	UP000152733
hsa041373	hsa04137	Mitophagy - animal	6/518	103/8661	0.586373	0.999999	0.958466	8408/1965/9101/8678/4976/4286	6	UP000152733
hsa047425	hsa04742	Taste transduction	5/518	86/8661	0.59129	0.999999	0.958466	23236/50839/5332/10021/342372	5	UP000152733
hsa041524	hsa04152	AMPK signaling pathway	7/518	121/8661	0.591671	0.999999	0.958466	5170/8408/31/5525/5293/5516/5515	7	UP000152733
hsa046132	hsa04613	Neutrophil extracellular trap formation	11/518	191/8661	0.5964	0.999999	0.958466	3146/23236/79885/1378/1379/51564/5332/834/1184/5293/5594	11	UP000152733
hsa049243	hsa04924	Renin secretion	4/518	69/8661	0.598312	0.999999	0.958466	23236/3778/5332/5139	4	UP000152733
hsa052111	hsa05211	Renal cell carcinoma	4/518	69/8661	0.598312	0.999999	0.958466	2549/5293/5594/2889	4	UP000152733
hsa043106	hsa04310	Wnt signaling pathway	10/518	174/8661	0.598689	0.999999	0.958466	23236/57680/23002/1454/5332/122011/23500/144165/2535/324	10	UP000152733
hsa045147	hsa04514	Cell adhesion molecules	9/518	157/8661	0.601469	0.999999	0.958466	9379/3695/9075/23705/8516/214/10666/9369/26047	9	UP000152733
hsa002703	hsa00270	Cysteine and methionine metabolism	3/518	52/8661	0.609102	0.999999	0.958466	883/259307/6723	3	UP000152733
hsa049173	hsa04917	Prolactin signaling pathway	4/518	70/8661	0.609802	0.999999	0.958466	30837/5293/5594/1154	4	UP000152733
hsa051201	hsa05120	Epithelial cell signaling in Helicobacter pylori infection	4/518	70/8661	0.609802	0.999999	0.958466	5803/4792/6416/245973	4	UP000152733
hsa052304	hsa05230	Central carbon metabolism in cancer	4/518	70/8661	0.609802	0.999999	0.958466	3418/5293/5159/5594	4	UP000152733
hsa047102	hsa04710	Circadian rhythm	2/518	34/8661	0.611986	0.999999	0.958466	1453/1454	2	UP000152733
hsa049283	hsa04928	Parathyroid hormone synthesis, secretion and action	6/518	106/8661	0.614699	0.999999	0.958466	23236/5144/4666/5332/5594/5143	6	UP000152733
hsa042175	hsa04217	Necroptosis	9/518	159/8661	0.616805	0.999999	0.958466	3146/5610/356/54822/637/834/7188/11035/123745	9	UP000152733
hsa046222	hsa04622	RIG-I-like receptor signaling pathway	4/518	71/8661	0.621087	0.999999	0.958466	4792/4793/7189/7706	4	UP000152733
hsa051703	hsa05170	Human immunodeficiency virus 1 infection	12/518	212/8661	0.621252	0.999999	0.958466	9730/356/4792/3985/7133/637/140564/3654/7188/5293/5594/7189	12	UP000152733
hsa042112	hsa04211	Longevity regulating pathway	5/518	89/8661	0.62201	0.999999	0.958466	8408/9821/5293/79813/10919	5	UP000152733
hsa049615	hsa04961	Endocrine and other factor-regulated calcium reabsorption	3/518	53/8661	0.62213	0.999999	0.958466	23236/5332/6543	3	UP000152733
hsa00360	hsa00360	Phenylalanine metabolism	1/518	16/8661	0.62754	0.999999	0.958466	259307	1	UP000152733
hsa00603	hsa00603	Glycosphingolipid biosynthesis - globo and isoglobo series	1/518	16/8661	0.62754	0.999999	0.958466	10317	1	UP000152733
hsa045504	hsa04550	Signaling pathways regulating pluripotency of stem cells	8/518	143/8661	0.628985	0.999999	0.958466	1852/463/2535/5293/658/324/5594/4211	8	UP000152733
hsa052232	hsa05223	Non-small cell lung cancer	4/518	72/8661	0.632165	0.999999	0.958466	5170/5293/5594/27436	4	UP000152733
hsa050228	hsa05022	Pathways of neurodegeneration - multiple diseases	27/518	476/8661	0.643961	0.999999	0.958466	56171/8408/9706/23236/6647/356/1965/9821/1454/7133/5332/122011/637/5704/9861/3028/8678/5709/11315/2535/324/5594/3064/7388/440567/127602/4711	27	UP000152733
hsa00120	hsa00120	Primary bile acid biosynthesis	1/518	17/8661	0.649858	0.999999	0.958466	80270	1	UP000152733
hsa004502	hsa00450	Selenocompound metabolism	1/518	17/8661	0.649858	0.999999	0.958466	883	1	UP000152733
hsa052223	hsa05222	Small cell lung cancer	5/518	92/8661	0.651316	0.999999	0.958466	4792/284217/7188/5293/7189	5	UP000152733
hsa052163	hsa05216	Thyroid cancer	2/518	37/8661	0.658218	0.999999	0.958466	7175/5594	2	UP000152733
hsa052246	hsa05224	Breast cancer	8/518	147/8661	0.659823	0.999999	0.958466	4855/122011/4791/4854/2535/5293/324/5594	8	UP000152733
hsa049122	hsa04912	GnRH signaling pathway	5/518	93/8661	0.660759	0.999999	0.958466	23236/6416/5332/5594/123745	5	UP000152733
hsa049185	hsa04918	Thyroid hormone synthesis	4/518	75/8661	0.664129	0.999999	0.958466	23236/5332/4036/7038	4	UP000152733
hsa052144	hsa05214	Glioma	4/518	75/8661	0.664129	0.999999	0.958466	5293/5159/5594/5154	4	UP000152733
hsa000613	hsa00061	Fatty acid biosynthesis	1/518	18/8661	0.67084	0.999999	0.958466	31	1	UP000152733
hsa005111	hsa00511	Other glycan degradation	1/518	18/8661	0.67084	0.999999	0.958466	2629	1	UP000152733
hsa040685	hsa04068	FoxO signaling pathway	7/518	131/8661	0.675027	0.999999	0.958466	5170/356/80854/1454/1032/5293/5594	7	UP000152733
hsa041146	hsa04114	Oocyte meiosis	7/518	131/8661	0.675027	0.999999	0.958466	5525/9232/286151/29882/5594/5516/5515	7	UP000152733
hsa047253	hsa04725	Cholinergic synapse	6/518	113/8661	0.676348	0.999999	0.958466	23236/3763/5332/23533/5293/5594	6	UP000152733
hsa052068	hsa05206	MicroRNAs in cancer	17/518	310/8661	0.681576	0.999999	0.958466	4855/2146/5268/113130/8434/131405/23405/5292/4854/6093/5293/5159/324/5594/7057/5154/6541	17	UP000152733
hsa052257	hsa05225	Hepatocellular carcinoma	9/518	168/8661	0.681833	0.999999	0.958466	8289/122011/2549/2535/5293/9817/324/5594/57492	9	UP000152733
hsa051005	hsa05100	Bacterial invasion of epithelial cells	4/518	77/8661	0.684362	0.999999	0.958466	2549/10163/8976/5293	4	UP000152733
hsa052084	hsa05208	Chemical carcinogenesis - reactive oxygen species	12/518	223/8661	0.690024	0.999999	0.958466	5170/6647/10327/4792/6416/5795/5293/9817/5594/7388/440567/4711	12	UP000152733
hsa043702	hsa04370	VEGF signaling pathway	3/518	59/8661	0.69397	0.999999	0.958466	5293/5594/123745	3	UP000152733
hsa047135	hsa04713	Circadian entrainment	5/518	97/8661	0.696851	0.999999	0.958466	23236/3763/5332/5594/8911	5	UP000152733
hsa043805	hsa04380	Osteoclast differentiation	7/518	135/8661	0.705218	0.999999	0.958466	4792/11027/4791/5293/5594/4286/7189	7	UP000152733
hsa034402	hsa03440	Homologous recombination	2/518	41/8661	0.712871	0.999999	0.958466	5424/580	2	UP000152733
hsa005901	hsa00590	Arachidonic acid metabolism	3/518	61/8661	0.715498	0.999999	0.958466	54979/8398/123745	3	UP000152733
hsa001401	hsa00140	Steroid hormone biosynthesis	3/518	62/8661	0.725815	0.999999	0.958466	3283/3284/7363	3	UP000152733
hsa005322	hsa00532	Glycosaminoglycan biosynthesis - chondroitin sulfate / dermatan sulfate	1/518	21/8661	0.726553	0.999999	0.958466	29940	1	UP000152733
hsa049163	hsa04916	Melanogenesis	5/518	101/8661	0.730216	0.999999	0.958466	23236/5332/2535/5594/4286	5	UP000152733
hsa049402	hsa04940	Type I diabetes mellitus	2/518	43/8661	0.737341	0.999999	0.958466	356/3329	2	UP000152733
hsa049751	hsa04975	Fat digestion and absorption	2/518	43/8661	0.737341	0.999999	0.958466	5407/5406	2	UP000152733
hsa049726	hsa04972	Pancreatic secretion	5/518	102/8661	0.73813	0.999999	0.958466	23236/3778/5332/5407/5406	5	UP000152733
hsa002202	hsa00220	Arginine biosynthesis	1/518	22/8661	0.742947	0.999999	0.958466	383	1	UP000152733
hsa003401	hsa00340	Histidine metabolism	1/518	22/8661	0.742947	0.999999	0.958466	10841	1	UP000152733
hsa041201	hsa04120	Ubiquitin mediated proteolysis	7/518	142/8661	0.753443	0.999999	0.958466	9354/55585/9817/29882/55294/7324/7189	7	UP000152733
hsa040124	hsa04012	ErbB signaling pathway	4/518	85/8661	0.756598	0.999999	0.958466	6416/2549/5293/5594	4	UP000152733
hsa040147	hsa04014	Ras signaling pathway	12/518	236/8661	0.760963	0.999999	0.958466	4301/356/54979/57148/2549/5293/5159/51196/5594/5154/8398/123745	12	UP000152733
hsa051613	hsa05161	Hepatitis B	8/518	162/8661	0.761099	0.999999	0.958466	356/4792/6416/637/3654/5293/5594/7189	8	UP000152733
hsa049303	hsa04930	Type II diabetes mellitus	2/518	46/8661	0.770698	0.999999	0.958466	5293/5594	2	UP000152733
hsa005344	hsa00534	Glycosaminoglycan biosynthesis - heparan sulfate / heparin	1/518	24/8661	0.772851	0.999999	0.958466	9348	1	UP000152733
hsa000102	hsa00010	Glycolysis / Gluconeogenesis	3/518	67/8661	0.773051	0.999999	0.958466	10327/387712/1738	3	UP000152733
hsa047203	hsa04720	Long-term potentiation	3/518	67/8661	0.773051	0.999999	0.958466	23236/5332/5594	3	UP000152733
hsa049221	hsa04922	Glucagon signaling pathway	5/518	107/8661	0.775151	0.999999	0.958466	5260/5261/23236/31/5332	5	UP000152733
hsa005141	hsa00514	Other types of O-glycan biosynthesis	2/518	47/8661	0.780969	0.999999	0.958466	2590/728819	2	UP000152733
hsa051664	hsa05166	Human T-cell leukemia virus 1 infection	11/518	222/8661	0.782894	0.999999	0.958466	4792/2648/6416/1437/4791/9232/4055/5293/29882/7850/5594	11	UP000152733
hsa040662	hsa04066	HIF-1 signaling pathway	5/518	109/8661	0.788791	0.999999	0.958466	6194/387712/4055/5293/5594	5	UP000152733
hsa047233	hsa04723	Retrograde endocannabinoid signaling	7/518	148/8661	0.790078	0.999999	0.958466	23236/3763/11343/5332/55879/5594/4711	7	UP000152733
hsa049265	hsa04926	Relaxin signaling pathway	6/518	129/8661	0.79179	0.999999	0.958466	23236/4792/6416/5332/5293/5594	6	UP000152733
hsa049203	hsa04920	Adipocytokine signaling pathway	3/518	70/8661	0.798058	0.999999	0.958466	4792/7133/4793	3	UP000152733
hsa046721	hsa04672	Intestinal immune network for IgA production	2/518	49/8661	0.800305	0.999999	0.958466	3695/4055	2	UP000152733
hsa046582	hsa04658	Th1 and Th2 cell differentiation	4/518	92/8661	0.808732	0.999999	0.958466	4792/4793/4854/5594	4	UP000152733
hsa000621	hsa00062	Fatty acid elongation	1/518	27/8661	0.811322	0.999999	0.958466	3032	1	UP000152733
hsa049661	hsa04966	Collecting duct acid secretion	1/518	27/8661	0.811322	0.999999	0.958466	245973	1	UP000152733
hsa041517	hsa04151	PI3K-Akt signaling pathway	18/518	359/8661	0.815359	0.999999	0.958466	5170/6194/356/3695/5525/284217/8516/23533/5293/5159/7060/5594/5516/5515/7057/3562/5154/6696	18	UP000152733
hsa006011	hsa00601	Glycosphingolipid biosynthesis - lacto and neolacto series	1/518	28/8661	0.822642	0.999999	0.958466	10317	1	UP000152733
hsa051671	hsa05167	Kaposi sarcoma-associated herpesvirus infection	9/518	194/8661	0.828413	0.999999	0.958466	5610/4792/6416/1437/637/8678/23533/5293/5594	9	UP000152733
hsa051712	hsa05171	Coronavirus disease - COVID-19	11/518	233/8661	0.831718	0.999999	0.958466	6194/5610/730/4792/1437/834/4793/3654/5293/5594/7189	11	UP000152733
hsa042182	hsa04218	Cellular senescence	7/518	156/8661	0.832366	0.999999	0.958466	28996/204851/10114/147746/54822/5293/5594	7	UP000152733
hsa005102	hsa00510	N-Glycan biosynthesis	2/518	53/8661	0.834487	0.999999	0.958466	4121/152586	2	UP000152733
hsa053202	hsa05320	Autoimmune thyroid disease	2/518	53/8661	0.834487	0.999999	0.958466	356/7038	2	UP000152733
hsa052204	hsa05220	Chronic myeloid leukemia	3/518	76/8661	0.841181	0.999999	0.958466	4792/5293/5594	3	UP000152733
hsa006301	hsa00630	Glyoxylate and dicarboxylate metabolism	1/518	30/8661	0.843288	0.999999	0.958466	1738	1	UP000152733
hsa015226	hsa01522	Endocrine resistance	4/518	98/8661	0.845841	0.999999	0.958466	4855/4854/5293/5594	4	UP000152733
hsa054186	hsa05418	Fluid shear stress and atherosclerosis	6/518	139/8661	0.846163	0.999999	0.958466	6416/5293/658/9817/7850/5154	6	UP000152733
hsa049357	hsa04935	Growth hormone synthesis, secretion and action	5/518	120/8661	0.852571	0.999999	0.958466	23236/6416/5332/5293/5594	5	UP000152733
hsa004103	hsa00410	beta-Alanine metabolism	1/518	31/8661	0.852694	0.999999	0.958466	4329	1	UP000152733
hsa030603	hsa03060	Protein export	1/518	31/8661	0.852694	0.999999	0.958466	7095	1	UP000152733
hsa053101	hsa05310	Asthma	1/518	31/8661	0.852694	0.999999	0.958466	3562	1	UP000152733
hsa040613	hsa04061	Viral protein interaction with cytokine and cytokine receptor	4/518	100/8661	0.856783	0.999999	0.958466	3587/7133/4055/51554	4	UP000152733
hsa030184	hsa03018	RNA degradation	3/518	79/8661	0.859593	0.999999	0.958466	387712/170506/3329	3	UP000152733
hsa049364	hsa04936	Alcoholic liver disease	6/518	142/8661	0.860029	0.999999	0.958466	31/356/4792/6416/3654/7189	6	UP000152733
hsa000521	hsa00052	Galactose metabolism	1/518	32/8661	0.861535	0.999999	0.958466	8972	1	UP000152733
hsa012123	hsa01212	Fatty acid metabolism	2/518	57/8661	0.863299	0.999999	0.958466	31/3032	2	UP000152733
hsa04130	hsa04130	SNARE interactions in vesicular transport	1/518	33/8661	0.869848	0.999999	0.958466	10490	1	UP000152733
hsa051633	hsa05163	Human cytomegalovirus infection	10/518	225/8661	0.873321	0.999999	0.958466	23236/356/4792/3587/5332/637/6093/7188/5293/5594	10	UP000152733
hsa050127	hsa05012	Parkinson disease	12/518	266/8661	0.879874	0.999999	0.958466	1812/6647/1965/55630/5704/9861/5709/11315/9817/7388/440567/4711	12	UP000152733
hsa052266	hsa05226	Gastric cancer	6/518	149/8661	0.888408	0.999999	0.958466	122011/2549/2535/5293/324/5594	6	UP000152733
hsa003501	hsa00350	Tyrosine metabolism	1/518	36/8661	0.891913	0.999999	0.958466	259307	1	UP000152733
hsa005001	hsa00500	Starch and sucrose metabolism	1/518	36/8661	0.891913	0.999999	0.958466	8972	1	UP000152733
hsa046592	hsa04659	Th17 cell differentiation	4/518	108/8661	0.894169	0.999999	0.958466	4792/4793/9466/5594	4	UP000152733
hsa049312	hsa04931	Insulin resistance	4/518	108/8661	0.894169	0.999999	0.958466	5170/4792/5506/5293	4	UP000152733
hsa052102	hsa05210	Colorectal cancer	3/518	86/8661	0.895443	0.999999	0.958466	5293/324/5594	3	UP000152733
hsa050208	hsa05020	Prion disease	12/518	272/8661	0.896746	0.999999	0.958466	6647/730/1965/5704/9861/5709/5293/5594/3305/7388/440567/4711	12	UP000152733
hsa052172	hsa05217	Basal cell carcinoma	2/518	63/8661	0.897986	0.999999	0.958466	2535/324	2	UP000152733
hsa002502	hsa00250	Alanine, aspartate and glutamate metabolism	1/518	37/8661	0.898404	0.999999	0.958466	259307	1	UP000152733
hsa007602	hsa00760	Nicotinate and nicotinamide metabolism	1/518	37/8661	0.898404	0.999999	0.958466	65220	1	UP000152733
hsa012405	hsa01240	Biosynthesis of cofactors	6/518	153/8661	0.902324	0.999999	0.958466	65220/10327/221264/203/7363/1738	6	UP000152733
hsa041423	hsa04142	Lysosome	5/518	132/8661	0.903034	0.999999	0.958466	1657/2629/256471/8120/8546	5	UP000152733
hsa046505	hsa04650	Natural killer cell mediated cytotoxicity	5/518	132/8661	0.903034	0.999999	0.958466	356/1437/637/5293/5594	5	UP000152733
hsa053302	hsa05330	Allograft rejection	1/518	38/8661	0.904506	0.999999	0.958466	356	1	UP000152733
hsa030407	hsa03040	Spliceosome	9/518	217/8661	0.909012	0.999999	0.958466	22985/9343/9716/51340/6636/1655/3305/51729/23450	9	UP000152733
hsa040603	hsa04060	Cytokine-cytokine receptor interaction	13/518	297/8661	0.910063	0.999999	0.958466	8742/356/1437/3587/7133/943/55801/4055/658/51554/9466/7850/3562	13	UP000152733
hsa009703	hsa00970	Aminoacyl-tRNA biosynthesis	2/518	66/8661	0.912079	0.999999	0.958466	57038/51520	2	UP000152733
hsa050332	hsa05033	Nicotine addiction	1/518	40/8661	0.915635	0.999999	0.958466	55879	1	UP000152733
hsa008302	hsa00830	Retinol metabolism	2/518	68/8661	0.920439	0.999999	0.958466	6121/7363	2	UP000152733
hsa049707	hsa04970	Salivary secretion	3/518	93/8661	0.922855	0.999999	0.958466	23236/3778/5332	3	UP000152733
hsa050314	hsa05031	Amphetamine addiction	2/518	69/8661	0.924333	0.999999	0.958466	1812/84152	2	UP000152733
hsa053322	hsa05332	Graft-versus-host disease	1/518	42/8661	0.92547	0.999999	0.958466	356	1	UP000152733
hsa000712	hsa00071	Fatty acid degradation	1/518	43/8661	0.929949	0.999999	0.958466	3032	1	UP000152733
hsa008603	hsa00860	Porphyrin metabolism	1/518	43/8661	0.929949	0.999999	0.958466	7363	1	UP000152733
hsa051502	hsa05150	Staphylococcus aureus infection	3/518	96/8661	0.932453	0.999999	0.958466	3858/3075/3866	3	UP000152733
hsa049623	hsa04962	Vasopressin-regulated water reabsorption	1/518	44/8661	0.934159	0.999999	0.958466	79659	1	UP000152733
hsa020103	hsa02010	ABC transporters	1/518	45/8661	0.938117	0.999999	0.958466	26154	1	UP000152733
hsa030084	hsa03008	Ribosome biogenesis in eukaryotes	6/518	167/8661	0.93991	0.999999	0.958466	55341/55131/9790/55127/57455/10940	6	UP000152733
hsa047145	hsa04714	Thermogenesis	9/518	232/8661	0.942135	0.999999	0.958466	5346/6194/11343/8289/55818/57492/7388/440567/4711	9	UP000152733
hsa033203	hsa03320	PPAR signaling pathway	2/518	75/8661	0.944172	0.999999	0.958466	5170/5346	2	UP000152733
hsa052121	hsa05212	Pancreatic cancer	2/518	76/8661	0.946955	0.999999	0.958466	5293/5594	2	UP000152733
hsa049145	hsa04914	Progesterone-mediated oocyte maturation	3/518	102/8661	0.948434	0.999999	0.958466	5293/29882/5594	3	UP000152733
hsa049745	hsa04974	Protein digestion and absorption	3/518	103/8661	0.950729	0.999999	0.958466	50509/6543/1302	3	UP000152733
hsa046124	hsa04612	Antigen processing and presentation	2/518	78/8661	0.952131	0.999999	0.958466	3306/3305	2	UP000152733
hsa041454	hsa04145	Phagosome	5/518	152/8661	0.954255	0.999999	0.958466	200576/79659/7060/7057/245973	5	UP000152733
hsa051102	hsa05110	Vibrio cholerae infection	1/518	50/8661	0.954617	0.999999	0.958466	245973	1	UP000152733
hsa001903	hsa00190	Oxidative phosphorylation	4/518	134/8661	0.963288	0.999999	0.958466	245973/7388/440567/4711	4	UP000152733
hsa054154	hsa05415	Diabetic cardiomyopathy	7/518	203/8661	0.963586	0.999999	0.958466	23236/7137/5332/5293/7388/440567/4711	7	UP000152733
hsa006002	hsa00600	Sphingolipid metabolism	1/518	54/8661	0.964592	0.999999	0.958466	2629	1	UP000152733
hsa053222	hsa05322	Systemic lupus erythematosus	4/518	137/8661	0.967716	0.999999	0.958466	730/81/87/6737	4	UP000152733
hsa047277	hsa04727	GABAergic synapse	2/518	89/8661	0.973006	0.999999	0.958466	3763/55879	2	UP000152733
hsa049765	hsa04976	Bile secretion	2/518	89/8661	0.973006	0.999999	0.958466	3781/7363	2	UP000152733
hsa053231	hsa05323	Rheumatoid arthritis	2/518	93/8661	0.97815	0.999999	0.958466	1437/245973	2	UP000152733
hsa052043	hsa05204	Chemical carcinogenesis - DNA adducts	1/518	70/8661	0.986896	0.999999	0.958466	7363	1	UP000152733
hsa009822	hsa00982	Drug metabolism - cytochrome P450	1/518	72/8661	0.988429	0.999999	0.958466	7363	1	UP000152733
hsa050347	hsa05034	Alcoholism	5/518	188/8661	0.98964	0.999999	0.958466	1812/84152/79885/51564/5594	5	UP000152733
hsa009802	hsa00980	Metabolism of xenobiotics by cytochrome P450	1/518	78/8661	0.992034	0.999999	0.958466	7363	1	UP000152733
hsa047213	hsa04721	Synaptic vesicle cycle	1/518	78/8661	0.992034	0.999999	0.958466	245973	1	UP000152733
hsa052076	hsa05207	Chemical carcinogenesis - receptor activation	3/518	212/8661	0.999805	0.999999	0.958466	5293/5594/7363	3	UP000152733
hsa040805	hsa04080	Neuroactive ligand-receptor interaction	7/518	367/8661	0.999968	0.999999	0.958466	2913/1812/9934/2492/55879/3358/2831	7	UP000152733
hsa030104	hsa03010	Ribosome	1/518	170/8661	0.999975	0.999999	0.958466	6194	1	UP000152733
hsa047407	hsa04740	Olfactory transduction	7/518	439/8661	0.999999	0.999999	0.958466	5138/390271/26595/390431/79346/6543/219965	7	UP000152733
hsa004104	hsa00410	beta-Alanine metabolism	2024-03-12	31/8661	8.93842e-06	0.000321783	0.000282266	314/8639/1962	3	UP000007757
hsa003601	hsa00360	Phenylalanine metabolism	2024-02-12	16/8661	0.000208923	0.00376062	0.00329879	314/8639	2	UP000007757
hsa003502	hsa00350	Tyrosine metabolism	2024-02-12	36/8661	0.00108008	0.0119982	0.0105247	314/8639	2	UP000007757
hsa002604	hsa00260	Glycine, serine and threonine metabolism	2024-02-12	40/8661	0.00133313	0.0119982	0.0105247	314/8639	2	UP000007757
hsa006501	hsa00650	Butanoate metabolism	2024-01-12	27/8661	0.0367973	0.201433	0.176695	1962	1	UP000007757
hsa006403	hsa00640	Propanoate metabolism	2024-01-12	32/8661	0.0434738	0.201433	0.176695	1962	1	UP000007757
hsa003802	hsa00380	Tryptophan metabolism	2024-01-12	42/8661	0.0566997	0.201433	0.176695	1962	1	UP000007757
hsa000713	hsa00071	Fatty acid degradation	2024-01-12	43/8661	0.058013	0.201433	0.176695	1962	1	UP000007757
hsa002803	hsa00280	Valine, leucine and isoleucine degradation	2024-01-12	48/8661	0.0645546	0.201433	0.176695	1962	1	UP000007757
hsa034605	hsa03460	Fanconi anemia pathway	2024-01-12	54/8661	0.0723495	0.201433	0.176695	2175	1	UP000007757
hsa051343	hsa05134	Legionellosis	2024-01-12	56/8661	0.0749345	0.201433	0.176695	4671	1	UP000007757
hsa012124	hsa01212	Fatty acid metabolism	2024-01-12	57/8661	0.0762246	0.201433	0.176695	1962	1	UP000007757
hsa002402	hsa00240	Pyrimidine metabolism	2024-01-12	58/8661	0.0775129	0.201433	0.176695	7084	1	UP000007757
hsa003106	hsa00310	Lysine degradation	2024-01-12	63/8661	0.0839302	0.201433	0.176695	1962	1	UP000007757
hsa032506	hsa03250	Viral life cycle - HIV-1	2024-01-12	63/8661	0.0839302	0.201433	0.176695	4599	1	UP000007757
hsa033204	hsa03320	PPAR signaling pathway	2024-01-12	75/8661	0.0991651	0.209962	0.184177	1962	1	UP000007757
hsa009833	hsa00983	Drug metabolism - other enzymes	2024-01-12	80/8661	0.105444	0.209962	0.184177	7084	1	UP000007757
hsa041465	hsa04146	Peroxisome	2024-01-12	83/8661	0.109192	0.209962	0.184177	1962	1	UP000007757
hsa012323	hsa01232	Nucleotide metabolism	2024-01-12	85/8661	0.111683	0.209962	0.184177	7084	1	UP000007757
hsa047278	hsa04727	GABAergic synapse	2024-01-12	89/8661	0.116645	0.209962	0.184177	5334	1	UP000007757
hsa050229	hsa05022	Pathways of neurodegeneration - multiple diseases	2024-02-12	476/8661	0.138297	0.218929	0.192043	6712/10131	2	UP000007757
hsa049222	hsa04922	Glucagon signaling pathway	2024-01-12	107/8661	0.138663	0.218929	0.192043	5255	1	UP000007757
hsa030139	hsa03013	Nucleocytoplasmic transport	2024-01-12	108/8661	0.139871	0.218929	0.192043	9670	1	UP000007757
hsa049106	hsa04910	Insulin signaling pathway	2024-01-12	137/8661	0.174244	0.250888	0.220077	5255	1	UP000007757
hsa051623	hsa05162	Measles	2024-01-12	138/8661	0.175407	0.250888	0.220077	4599	1	UP000007757
hsa050178	hsa05017	Spinocerebellar ataxia	2024-01-12	143/8661	0.181197	0.250888	0.220077	6712	1	UP000007757
hsa051603	hsa05160	Hepatitis C	2024-01-12	158/8661	0.198344	0.264458	0.231981	4599	1	UP000007757
hsa051645	hsa05164	Influenza A	2024-01-12	171/8661	0.212938	0.273777	0.240155	4599	1	UP000007757
hsa046217	hsa04621	NOD-like receptor signaling pathway	2024-01-12	186/8661	0.229474	0.284864	0.249881	4671	1	UP000007757
hsa0513011	hsa05130	Pathogenic Escherichia coli infection	2024-01-12	198/8661	0.242473	0.290968	0.255235	4671	1	UP000007757
hsa051713	hsa05171	Coronavirus disease - COVID-19	2024-01-12	233/8661	0.279247	0.317138	0.278191	4599	1	UP000007757
hsa0513111	hsa05131	Shigellosis	2024-01-12	247/8661	0.293493	0.317138	0.278191	4671	1	UP000007757
hsa051328	hsa05132	Salmonella infection	2024-01-12	249/8661	0.295507	0.317138	0.278191	4671	1	UP000007757
hsa040207	hsa04020	Calcium signaling pathway	2024-01-12	253/8661	0.299519	0.317138	0.278191	5255	1	UP000007757
hsa050128	hsa05012	Parkinson disease	2024-01-12	266/8661	0.312414	0.32134	0.281877	10131	1	UP000007757
hsa0516513	hsa05165	Human papillomavirus infection	2024-01-12	331/8661	0.373686	0.373686	0.327795	4599	1	UP000007757
hsa030408	hsa03040	Spliceosome	1962-07-01	217/8661	0.000858525	0.0655674	0.0566773	9343/988/6431/10929/9879/10594/10523	7	UP000008767
hsa046303	hsa04630	JAK-STAT signaling pathway	1962-06-01	166/8661	0.00114633	0.0655674	0.0566773	2033/5159/10379/6654/6655/3953	6	UP000008767
hsa052212	hsa05221	Acute myeloid leukemia	1962-04-01	67/8661	0.00130266	0.0655674	0.0566773	6199/862/6654/6655	4	UP000008767
hsa015216	hsa01521	EGFR tyrosine kinase inhibitor resistance	1962-04-01	79/8661	0.00239557	0.082435	0.0712579	5159/6199/6654/6655	4	UP000008767
hsa054126	hsa05412	Arrhythmogenic right ventricular cardiomyopathy	1962-04-01	84/8661	0.00299569	0.082435	0.0712579	1496/785/782/783	4	UP000008767
hsa042606	hsa04260	Cardiac muscle contraction	1962-04-01	87/8661	0.00340123	0.082435	0.0712579	1327/785/782/783	4	UP000008767
hsa052154	hsa05215	Prostate cancer	1962-04-01	97/8661	0.00502076	0.082435	0.0712579	2033/5159/6654/6655	4	UP000008767
hsa015227	hsa01522	Endocrine resistance	1962-04-01	98/8661	0.00520673	0.082435	0.0712579	5469/6199/6654/6655	4	UP000008767
hsa052314	hsa05231	Choline metabolism in cancer	1962-04-01	98/8661	0.00520673	0.082435	0.0712579	5159/6199/6654/6655	4	UP000008767
hsa040107	hsa04010	MAPK signaling pathway	1962-07-01	301/8661	0.00545927	0.082435	0.0712579	5159/9175/6654/6655/785/782/783	7	UP000008767
hsa052133	hsa05213	Endometrial cancer	1962-03-01	58/8661	0.00814942	0.111869	0.0967012	1496/6654/6655	3	UP000008767
hsa032507	hsa03250	Viral life cycle - HIV-1	1962-03-01	63/8661	0.0102268	0.128687	0.111239	905/2033/4298	3	UP000008767
hsa052112	hsa05211	Renal cell carcinoma	1962-03-01	69/8661	0.0130913	0.15206	0.131443	2033/6654/6655	3	UP000008767
hsa052145	hsa05214	Glioma	1962-03-01	75/8661	0.0163704	0.176566	0.152626	5159/6654/6655	3	UP000008767
hsa052267	hsa05226	Gastric cancer	1962-04-01	149/8661	0.0217167	0.190253	0.164457	6199/1496/6654/6655	4	UP000008767
hsa040125	hsa04012	ErbB signaling pathway	1962-03-01	85/8661	0.0227734	0.190253	0.164457	6199/6654/6655	3	UP000008767
hsa052103	hsa05210	Colorectal cancer	1962-03-01	86/8661	0.0234786	0.190253	0.164457	6199/6654/6655	3	UP000008767
hsa047146	hsa04714	Thermogenesis	1962-05-01	232/8661	0.0248054	0.190253	0.164457	1327/6199/152831/6654/6655	5	UP000008767
hsa045404	hsa04540	Gap junction	1962-03-01	88/8661	0.0249246	0.190253	0.164457	5159/6654/6655	3	UP000008767
hsa041504	hsa04150	mTOR signaling pathway	1962-04-01	156/8661	0.025199	0.190253	0.164457	8408/6199/6654/6655	4	UP000008767
hsa0516514	hsa05165	Human papillomavirus infection	1962-06-01	331/8661	0.0303894	0.218514	0.188887	2033/5159/6199/10379/6654/6655	6	UP000008767
hsa054108	hsa05410	Hypertrophic cardiomyopathy	1962-03-01	97/8661	0.0320152	0.21974	0.189946	785/782/783	3	UP000008767
hsa054148	hsa05414	Dilated cardiomyopathy	1962-03-01	103/8661	0.0372694	0.244682	0.211506	785/782/783	3	UP000008767
hsa0301310	hsa03013	Nucleocytoplasmic transport	1962-03-01	108/8661	0.0419659	0.253474	0.219106	10250/5411/8021	3	UP000008767
hsa043504	hsa04350	TGF-beta signaling pathway	1962-03-01	108/8661	0.0419659	0.253474	0.219106	2033/9765/6199	3	UP000008767
hsa0501410	hsa05014	Amyotrophic lateral sclerosis	1962-06-01	364/8661	0.0450585	0.261686	0.226205	4747/1327/8408/8021/11273/5630	6	UP000008767
hsa052026	hsa05202	Transcriptional misregulation in cancer	1962-04-01	193/8661	0.0490187	0.274142	0.236971	905/4297/4298/862	4	UP000008767
hsa049358	hsa04935	Growth hormone synthesis, secretion and action	1962-03-01	120/8661	0.0543898	0.288967	0.249787	2033/6654/6655	3	UP000008767
hsa041525	hsa04152	AMPK signaling pathway	1962-03-01	121/8661	0.055497	0.288967	0.249787	8408/6199/3953	3	UP000008767
hsa049266	hsa04926	Relaxin signaling pathway	1962-03-01	129/8661	0.0647396	0.322052	0.278386	122042/6654/6655	3	UP000008767
hsa040686	hsa04068	FoxO signaling pathway	1962-03-01	131/8661	0.0671554	0.322052	0.278386	2033/6654/6655	3	UP000008767
hsa052069	hsa05206	MicroRNAs in cancer	1962-05-01	310/8661	0.0703017	0.322052	0.278386	2033/5159/6654/6655/1789	5	UP000008767
hsa043307	hsa04330	Notch signaling pathway	1962-02-01	62/8661	0.0725251	0.322052	0.278386	23013/2033	2	UP000008767
hsa003107	hsa00310	Lysine degradation	1962-02-01	63/8661	0.0745677	0.322052	0.278386	7799/4297	2	UP000008767
hsa049107	hsa04910	Insulin signaling pathway	1962-03-01	137/8661	0.0746477	0.322052	0.278386	6199/6654/6655	3	UP000008767
hsa048109	hsa04810	Regulation of actin cytoskeleton	1962-04-01	229/8661	0.0810051	0.329117	0.284493	3984/5159/6654/6655	4	UP000008767
hsa046643	hsa04664	Fc epsilon RI signaling pathway	1962-02-01	68/8661	0.0850503	0.329117	0.284493	6654/6655	2	UP000008767
hsa052247	hsa05224	Breast cancer	1962-03-01	147/8661	0.087922	0.329117	0.284493	6199/6654/6655	3	UP000008767
hsa034502	hsa03450	Non-homologous end-joining	1962-01-01	13/8661	0.089226	0.329117	0.284493	5591	1	UP000008767
hsa040728	hsa04072	Phospholipase D signaling pathway	1962-03-01	148/8661	0.0893015	0.329117	0.284493	5159/6654/6655	3	UP000008767
hsa049174	hsa04917	Prolactin signaling pathway	1962-02-01	70/8661	0.0893628	0.329117	0.284493	6654/6655	2	UP000008767
hsa052233	hsa05223	Non-small cell lung cancer	1962-02-01	72/8661	0.0937393	0.332816	0.28769	6654/6655	2	UP000008767
hsa042617	hsa04261	Adrenergic signaling in cardiomyocytes	1962-03-01	154/8661	0.0977695	0.332816	0.28769	785/782/783	3	UP000008767
hsa049216	hsa04921	Oxytocin signaling pathway	1962-03-01	154/8661	0.0977695	0.332816	0.28769	785/782/783	3	UP000008767
hsa041109	hsa04110	Cell cycle	1962-03-01	157/8661	0.102123	0.332816	0.28769	2033/9232/5591	3	UP000008767
hsa052205	hsa05220	Chronic myeloid leukemia	1962-02-01	76/8661	0.102674	0.332816	0.28769	6654/6655	2	UP000008767
hsa051604	hsa05160	Hepatitis C	1962-03-01	158/8661	0.103592	0.332816	0.28769	10379/6654/6655	3	UP000008767
hsa051614	hsa05161	Hepatitis B	1962-03-01	162/8661	0.10955	0.344626	0.297899	2033/6654/6655	3	UP000008767
hsa041518	hsa04151	PI3K-Akt signaling pathway	1962-05-01	359/8661	0.113365	0.349351	0.301983	5586/5159/6199/6654/6655	5	UP000008767
hsa052258	hsa05225	Hepatocellular carcinoma	1962-03-01	168/8661	0.118732	0.358571	0.309954	6199/6654/6655	3	UP000008767
hsa046625	hsa04662	B cell receptor signaling pathway	1962-02-01	84/8661	0.121202	0.358853	0.310197	6654/6655	2	UP000008767
hsa0502210	hsa05022	Pathways of neurodegeneration - multiple diseases	1962-06-01	476/8661	0.123867	0.35969	0.310921	4747/1327/8408/11273/9627/5630	6	UP000008767
hsa042113	hsa04211	Longevity regulating pathway	1962-02-01	89/8661	0.133173	0.379417	0.327972	8408/6199	2	UP000008767
hsa045207	hsa04520	Adherens junction	1962-02-01	93/8661	0.142937	0.391194	0.338153	2033/1496	2	UP000008767
hsa049123	hsa04912	GnRH signaling pathway	1962-02-01	93/8661	0.142937	0.391194	0.338153	6654/6655	2	UP000008767
hsa046218	hsa04621	NOD-like receptor signaling pathway	1962-03-01	186/8661	0.147895	0.391194	0.338153	5586/91662/10379	3	UP000008767
hsa00900	hsa00900	Terpenoid backbone biosynthesis	1962-01-01	23/8661	0.152487	0.391194	0.338153	3157	1	UP000008767
hsa030153	hsa03015	mRNA surveillance pathway	1962-02-01	97/8661	0.152851	0.391194	0.338153	10250/5411	2	UP000008767
hsa046668	hsa04666	Fc gamma R-mediated phagocytosis	1962-02-01	97/8661	0.152851	0.391194	0.338153	3984/6199	2	UP000008767
hsa005345	hsa00534	Glycosaminoglycan biosynthesis - heparan sulfate / heparin	1962-01-01	24/8661	0.15857	0.395628	0.341986	64579	1	UP000008767
hsa0481410	hsa04814	Motor proteins	1962-03-01	193/8661	0.159823	0.395628	0.341986	4640/3835/22920	3	UP000008767
hsa049502	hsa04950	Maturity onset diabetes of the young	1962-01-01	26/8661	0.170608	0.4012	0.346802	6927	1	UP000008767
hsa000622	hsa00062	Fatty acid elongation	1962-01-01	27/8661	0.176563	0.4012	0.346802	9524	1	UP000008767
hsa006502	hsa00650	Butanoate metabolism	1962-01-01	27/8661	0.176563	0.4012	0.346802	3157	1	UP000008767
hsa01040	hsa01040	Biosynthesis of unsaturated fatty acids	1962-01-01	27/8661	0.176563	0.4012	0.346802	9524	1	UP000008767
hsa045109	hsa04510	Focal adhesion	1962-03-01	203/8661	0.17736	0.4012	0.346802	5159/6654/6655	3	UP000008767
hsa049313	hsa04931	Insulin resistance	1962-02-01	108/8661	0.180754	0.4012	0.346802	6199/9945	2	UP000008767
hsa052058	hsa05205	Proteoglycans in cancer	1962-03-01	205/8661	0.180931	0.4012	0.346802	6199/6654/6655	3	UP000008767
hsa040663	hsa04066	HIF-1 signaling pathway	1962-02-01	109/8661	0.18333	0.4012	0.346802	2033/6199	2	UP000008767
hsa043923	hsa04392	Hippo signaling pathway - multiple species	1962-01-01	29/8661	0.188347	0.406292	0.351204	4771	1	UP000008767
hsa052077	hsa05207	Chemical carcinogenesis - receptor activation	1962-03-01	212/8661	0.193586	0.411711	0.355888	6199/6654/6655	3	UP000008767
hsa047226	hsa04722	Neurotrophin signaling pathway	1962-02-01	119/8661	0.209365	0.432105	0.373517	6654/6655	2	UP000008767
hsa052085	hsa05208	Chemical carcinogenesis - reactive oxygen species	1962-03-01	223/8661	0.213909	0.432105	0.373517	1327/6654/6655	3	UP000008767
hsa046603	hsa04660	T cell receptor signaling pathway	1962-02-01	121/8661	0.214622	0.432105	0.373517	6654/6655	2	UP000008767
hsa049199	hsa04919	Thyroid hormone signaling pathway	1962-02-01	121/8661	0.214622	0.432105	0.373517	5469/2033	2	UP000008767
hsa051634	hsa05163	Human cytomegalovirus infection	1962-03-01	225/8661	0.217655	0.432447	0.373813	6199/6654/6655	3	UP000008767
hsa030305	hsa03030	DNA replication	1962-01-01	36/8661	0.2283	0.446974	0.38637	84153	1	UP000008767
hsa002503	hsa00250	Alanine, aspartate and glutamate metabolism	1962-01-01	37/8661	0.233848	0.446974	0.38637	9945	1	UP000008767
hsa012501	hsa01250	Biosynthesis of nucleotide sugars	1962-01-01	37/8661	0.233848	0.446974	0.38637	9945	1	UP000008767
hsa040148	hsa04014	Ras signaling pathway	1962-03-01	236/8661	0.238501	0.450172	0.389134	5159/6654/6655	3	UP000008767
hsa046506	hsa04650	Natural killer cell mediated cytotoxicity	1962-02-01	132/8661	0.243732	0.454365	0.392759	6654/6655	2	UP000008767
hsa049158	hsa04915	Estrogen signaling pathway	1962-02-01	137/8661	0.257035	0.467618	0.404215	6654/6655	2	UP000008767
hsa051356	hsa05135	Yersinia infection	1962-02-01	137/8661	0.257035	0.467618	0.404215	5586/3984	2	UP000008767
hsa050179	hsa05017	Spinocerebellar ataxia	1962-02-01	143/8661	0.27302	0.490786	0.424242	8408/11273	2	UP000008767
hsa020104	hsa02010	ABC transporters	1962-01-01	45/8661	0.276836	0.491791	0.42511	5826	1	UP000008767
hsa002804	hsa00280	Valine, leucine and isoleucine degradation	1962-01-01	48/8661	0.292337	0.51329	0.443694	3157	1	UP000008767
hsa005202	hsa00520	Amino sugar and nucleotide sugar metabolism	1962-01-01	49/8661	0.297431	0.516231	0.446237	9945	1	UP000008767
hsa049324	hsa04932	Non-alcoholic fatty liver disease	1962-02-01	155/8661	0.304949	0.523265	0.452317	1327/3953	2	UP000008767
hsa043906	hsa04390	Hippo signaling pathway	1962-02-01	157/8661	0.310253	0.524302	0.453213	1496/4771	2	UP000008767
hsa002704	hsa00270	Cysteine and methionine metabolism	1962-01-01	52/8661	0.312498	0.524302	0.453213	1789	1	UP000008767
hsa041403	hsa04140	Autophagy - animal	1962-02-01	165/8661	0.331389	0.549888	0.47533	8408/6199	2	UP000008767
hsa012125	hsa01212	Fatty acid metabolism	1962-01-01	57/8661	0.336906	0.552965	0.47799	9524	1	UP000008767
hsa051646	hsa05164	Influenza A	1962-02-01	171/8661	0.347133	0.563624	0.487204	2033/10379	2	UP000008767
hsa042133	hsa04213	Longevity regulating pathway - multiple species	1962-01-01	61/8661	0.355816	0.571577	0.494078	6199	1	UP000008767
hsa043607	hsa04360	Axon guidance	1962-02-01	182/8661	0.375683	0.591091	0.510947	10500/3984	2	UP000008767
hsa050169	hsa05016	Huntington disease	1962-03-01	306/8661	0.375793	0.591091	0.510947	1327/8408/2033	3	UP000008767
hsa047204	hsa04720	Long-term potentiation	1962-01-01	67/8661	0.383191	0.595587	0.514833	2033	1	UP000008767
hsa050348	hsa05034	Alcoholism	1962-02-01	188/8661	0.391053	0.595587	0.514833	6654/6655	2	UP000008767
hsa049204	hsa04920	Adipocytokine signaling pathway	1962-01-01	70/8661	0.396446	0.595587	0.514833	3953	1	UP000008767
hsa052305	hsa05230	Central carbon metabolism in cancer	1962-01-01	70/8661	0.396446	0.595587	0.514833	5159	1	UP000008767
hsa040625	hsa04062	Chemokine signaling pathway	1962-02-01	192/8661	0.401211	0.595587	0.514833	6654/6655	2	UP000008767
hsa052184	hsa05218	Melanoma	1962-01-01	72/8661	0.405127	0.595587	0.514833	5159	1	UP000008767
hsa051672	hsa05167	Kaposi sarcoma-associated herpesvirus infection	1962-02-01	194/8661	0.406261	0.595587	0.514833	2033/10379	2	UP000008767
hsa033205	hsa03320	PPAR signaling pathway	1962-01-01	75/8661	0.417918	0.601995	0.520372	3157	1	UP000008767
hsa052122	hsa05212	Pancreatic cancer	1962-01-01	76/8661	0.422121	0.601995	0.520372	6199	1	UP000008767
hsa051006	hsa05100	Bacterial invasion of epithelial cells	1962-01-01	77/8661	0.426295	0.601995	0.520372	1496	1	UP000008767
hsa054155	hsa05415	Diabetic cardiomyopathy	1962-02-01	203/8661	0.428739	0.601995	0.520372	1327/9945	2	UP000008767
hsa052037	hsa05203	Viral carcinogenesis	1962-02-01	204/8661	0.43121	0.601995	0.520372	2033/10379	2	UP000008767
hsa030185	hsa03018	RNA degradation	1962-01-01	79/8661	0.434553	0.601995	0.520372	23644	1	UP000008767
hsa041466	hsa04146	Peroxisome	1962-01-01	83/8661	0.450719	0.613019	0.529901	5826	1	UP000008767
hsa051704	hsa05170	Human immunodeficiency virus 1 infection	1962-02-01	212/8661	0.45078	0.613019	0.529901	3984/6199	2	UP000008767
hsa030833	hsa03083	Polycomb repressive complex	1962-01-01	84/8661	0.454689	0.613019	0.529901	2033	1	UP000008767
hsa052352	hsa05235	PD-L1 expression and PD-1 checkpoint pathway in cancer	1962-01-01	89/8661	0.47412	0.627144	0.542111	6199	1	UP000008767
hsa051665	hsa05166	Human T-cell leukemia virus 1 infection	1962-02-01	222/8661	0.474718	0.627144	0.542111	2033/9232	2	UP000008767
hsa050325	hsa05032	Morphine addiction	1962-01-01	91/8661	0.4817	0.627144	0.542111	10846	1	UP000008767
hsa040248	hsa04024	cAMP signaling pathway	1962-02-01	225/8661	0.48178	0.627144	0.542111	2033/10846	2	UP000008767
hsa049708	hsa04970	Salivary secretion	1962-01-01	93/8661	0.489173	0.630706	0.54519	4586	1	UP000008767
hsa046578	hsa04657	IL-17 signaling pathway	1962-01-01	94/8661	0.492869	0.630706	0.54519	4586	1	UP000008767
hsa049164	hsa04916	Melanogenesis	1962-01-01	101/8661	0.518018	0.648706	0.56075	2033	1	UP000008767
hsa049146	hsa04914	Progesterone-mediated oocyte maturation	1962-01-01	102/8661	0.521509	0.648706	0.56075	3835	1	UP000008767
hsa041374	hsa04137	Mitophagy - animal	1962-01-01	103/8661	0.524975	0.648706	0.56075	8408	1	UP000008767
hsa049746	hsa04974	Protein digestion and absorption	1962-01-01	103/8661	0.524975	0.648706	0.56075	1308	1	UP000008767
hsa046253	hsa04625	C-type lectin receptor signaling pathway	1962-01-01	104/8661	0.528416	0.648706	0.56075	10379	1	UP000008767
hsa049223	hsa04922	Glucagon signaling pathway	1962-01-01	107/8661	0.538594	0.654662	0.565898	2033	1	UP000008767
hsa046202	hsa04620	Toll-like receptor signaling pathway	1962-01-01	108/8661	0.541938	0.654662	0.565898	10379	1	UP000008767
hsa046704	hsa04670	Leukocyte transendothelial migration	1962-01-01	115/8661	0.56469	0.676732	0.584975	1496	1	UP000008767
hsa050129	hsa05012	Parkinson disease	1962-02-01	266/8661	0.572339	0.680498	0.588231	1327/9627	2	UP000008767
hsa002305	hsa00230	Purine metabolism	1962-01-01	128/8661	0.604032	0.712568	0.615953	10846	1	UP000008767
hsa041147	hsa04114	Oocyte meiosis	1962-01-01	131/8661	0.612601	0.717076	0.619849	9232	1	UP000008767
hsa001904	hsa00190	Oxidative phosphorylation	1962-01-01	134/8661	0.620988	0.718972	0.621489	1327	1	UP000008767
hsa043806	hsa04380	Osteoclast differentiation	1962-01-01	135/8661	0.623744	0.718972	0.621489	10379	1	UP000008767
hsa051624	hsa05162	Measles	1962-01-01	138/8661	0.631894	0.720453	0.622769	10379	1	UP000008767
hsa043715	hsa04371	Apelin signaling pathway	1962-01-01	139/8661	0.634571	0.720453	0.622769	6199	1	UP000008767
hsa049346	hsa04934	Cushing syndrome	1962-01-01	155/8661	0.674899	0.759747	0.656735	4297	1	UP000008767
hsa045148	hsa04514	Cell adhesion molecules	1962-01-01	157/8661	0.679621	0.759747	0.656735	1001	1	UP000008767
hsa042176	hsa04217	Necroptosis	1962-01-01	159/8661	0.684276	0.759747	0.656735	10379	1	UP000008767
hsa045306	hsa04530	Tight junction	1962-01-01	170/8661	0.708712	0.781135	0.675223	4771	1	UP000008767
hsa043107	hsa04310	Wnt signaling pathway	1962-01-01	174/8661	0.717129	0.784684	0.678291	2033	1	UP000008767
hsa051524	hsa05152	Tuberculosis	1962-01-01	180/8661	0.729307	0.792269	0.684847	2033	1	UP000008767
hsa040806	hsa04080	Neuroactive ligand-receptor interaction	1962-02-01	367/8661	0.745577	0.804158	0.695124	122042/3953	2	UP000008767
hsa0513012	hsa05130	Pathogenic Escherichia coli infection	1962-01-01	198/8661	0.762829	0.812765	0.702564	4640	1	UP000008767
hsa050109	hsa05010	Alzheimer disease	1962-02-01	384/8661	0.768101	0.812765	0.702564	1327/8408	2	UP000008767
hsa051697	hsa05169	Epstein-Barr virus infection	1962-01-01	202/8661	0.769704	0.812765	0.702564	10379	1	UP000008767
hsa040158	hsa04015	Rap1 signaling pathway	1962-01-01	210/8661	0.782872	0.820928	0.709621	5159	1	UP000008767
hsa051714	hsa05171	Coronavirus disease - COVID-19	1962-01-01	233/8661	0.81674	0.850536	0.735214	10379	1	UP000008767
hsa0513112	hsa05131	Shigellosis	1962-01-01	247/8661	0.834751	0.858991	0.742523	6199	1	UP000008767
hsa0414410	hsa04144	Endocytosis	1962-01-01	250/8661	0.838377	0.858991	0.742523	9765	1	UP000008767
hsa040208	hsa04020	Calcium signaling pathway	1962-01-01	253/8661	0.841925	0.858991	0.742523	5159	1	UP000008767
hsa050209	hsa05020	Prion disease	1962-01-01	272/8661	0.862683	0.874263	0.755724	1327	1	UP000008767
hsa040604	hsa04060	Cytokine-cytokine receptor interaction	1962-01-01	297/8661	0.885957	0.891864	0.770938	3953	1	UP000008767
hsa047408	hsa04740	Olfactory transduction	1962-01-01	439/8661	0.960709	0.960709	0.830449	403253	1	UP000008767
hsa053223	hsa05322	Systemic lupus erythematosus	21/36	137/8661	1.4214e-29	5.40132e-28	5.08711e-28	54145/102724334/85236/8970/8344/8346/8339/8343/8347/8342/8341/114483833/3018/8348/3017/8349/440689/128312/255626/8345/8340	21	UP000002500
hsa050349	hsa05034	Alcoholism	21/36	188/8661	1.58293e-26	2.83484e-25	2.66993e-25	54145/102724334/85236/8970/8344/8346/8339/8343/8347/8342/8341/114483833/3018/8348/3017/8349/440689/128312/255626/8345/8340	21	UP000002500
hsa046133	hsa04613	Neutrophil extracellular trap formation	21/36	191/8661	2.23803e-26	2.83484e-25	2.66993e-25	54145/102724334/85236/8970/8344/8346/8339/8343/8347/8342/8341/114483833/3018/8348/3017/8349/440689/128312/255626/8345/8340	21	UP000002500
hsa052038	hsa05203	Viral carcinogenesis	21/36	204/8661	9.40959e-26	8.93911e-25	8.41911e-25	54145/102724334/85236/8970/8344/8346/8339/8343/8347/8342/8341/114483833/3018/8348/3017/8349/440689/128312/255626/8345/8340	21	UP000002500
hsa005112	hsa00511	Other glycan degradation	1936-01-01	18/8661	0.072301	0.513054	0.483209	175	1	UP000002500
hsa046687	hsa04668	TNF signaling pathway	1936-02-01	114/8661	0.0810085	0.513054	0.483209	9252/8986	2	UP000002500
hsa002306	hsa00230	Purine metabolism	1936-02-01	128/8661	0.0986536	0.535548	0.504395	4881/93034	2	UP000002500
hsa007603	hsa00760	Nicotinate and nicotinamide metabolism	1936-01-01	37/8661	0.143101	0.592192	0.557744	93034	1	UP000002500
hsa052195	hsa05219	Bladder cancer	1936-01-01	41/8661	0.157322	0.592192	0.557744	9252	1	UP000002500
hsa020105	hsa02010	ABC transporters	1936-01-01	45/8661	0.171314	0.592192	0.557744	154664	1	UP000002500
hsa002403	hsa00240	Pyrimidine metabolism	1936-01-01	58/8661	0.215245	0.592192	0.557744	93034	1	UP000002500
hsa049234	hsa04923	Regulation of lipolysis in adipocytes	1936-01-01	58/8661	0.215245	0.592192	0.557744	4881	1	UP000002500
hsa030409	hsa03040	Spliceosome	1936-02-01	217/8661	0.227665	0.592192	0.557744	8449/1665	2	UP000002500
hsa003108	hsa00310	Lysine degradation	1936-01-01	63/8661	0.231531	0.592192	0.557744	64324	1	UP000002500
hsa049244	hsa04924	Renin secretion	1936-01-01	69/8661	0.250641	0.592192	0.557744	4881	1	UP000002500
hsa041467	hsa04146	Peroxisome	1936-01-01	83/8661	0.293452	0.592192	0.557744	55711	1	UP000002500
hsa046626	hsa04662	B cell receptor signaling pathway	1936-01-01	84/8661	0.296417	0.592192	0.557744	11006	1	UP000002500
hsa012324	hsa01232	Nucleotide metabolism	1936-01-01	85/8661	0.29937	0.592192	0.557744	93034	1	UP000002500
hsa047136	hsa04713	Circadian entrainment	1936-01-01	97/8661	0.333881	0.592192	0.557744	9252	1	UP000002500
hsa049258	hsa04925	Aldosterone synthesis and secretion	1936-01-01	98/8661	0.336682	0.592192	0.557744	4881	1	UP000002500
hsa005645	hsa00564	Glycerophospholipid metabolism	1936-01-01	99/8661	0.33947	0.592192	0.557744	9489	1	UP000002500
hsa040108	hsa04010	MAPK signaling pathway	1936-02-01	301/8661	0.357505	0.592192	0.557744	9252/8986	2	UP000002500
hsa047245	hsa04724	Glutamatergic synapse	1936-01-01	115/8661	0.382569	0.592192	0.557744	2916	1	UP000002500
hsa047227	hsa04722	Neurotrophin signaling pathway	1936-01-01	119/8661	0.392909	0.592192	0.557744	9252	1	UP000002500
hsa041424	hsa04142	Lysosome	1936-01-01	132/8661	0.425364	0.592192	0.557744	175	1	UP000002500
hsa042704	hsa04270	Vascular smooth muscle contraction	1936-01-01	134/8661	0.430205	0.592192	0.557744	4881	1	UP000002500
hsa043807	hsa04380	Osteoclast differentiation	1936-01-01	135/8661	0.432611	0.592192	0.557744	11006	1	UP000002500
hsa040729	hsa04072	Phospholipase D signaling pathway	1936-01-01	148/8661	0.463	0.592192	0.557744	2916	1	UP000002500
hsa042618	hsa04261	Adrenergic signaling in cardiomyocytes	1936-01-01	154/8661	0.476485	0.592192	0.557744	9252	1	UP000002500
hsa049217	hsa04921	Oxytocin signaling pathway	1936-01-01	154/8661	0.476485	0.592192	0.557744	4881	1	UP000002500
hsa043907	hsa04390	Hippo signaling pathway	1936-01-01	157/8661	0.483104	0.592192	0.557744	9231	1	UP000002500
hsa040228	hsa04022	cGMP-PKG signaling pathway	1936-01-01	166/8661	0.502477	0.596691	0.561981	4881	1	UP000002500
hsa040249	hsa04024	cAMP signaling pathway	1936-01-01	225/8661	0.613079	0.697964	0.657362	4881	1	UP000002500
hsa047147	hsa04714	Thermogenesis	1936-01-01	232/8661	0.624494	0.697964	0.657362	4881	1	UP000002500
hsa0513113	hsa05131	Shigellosis	1936-01-01	247/8661	0.647864	0.703395	0.662477	9252	1	UP000002500
hsa0520610	hsa05206	MicroRNAs in cancer	1936-01-01	310/8661	0.73149	0.772129	0.727213	9252	1	UP000002500
hsa040807	hsa04080	Neuroactive ligand-receptor interaction	1936-01-01	367/8661	0.790273	0.811632	0.764418	2916	1	UP000002500
hsa047409	hsa04740	Olfactory transduction	1936-01-01	439/8661	0.846874	0.846874	0.79761	143503	1	UP000002500
hsa012325	hsa01232	Nucleotide metabolism	2024-02-16	85/8661	0.0104472	0.309958	0.299082	7084/84284	2	UP000181622
hsa046688	hsa04668	TNF signaling pathway	2024-02-16	114/8661	0.0182713	0.309958	0.299082	3976/182	2	UP000181622
hsa043716	hsa04371	Apelin signaling pathway	2024-02-16	139/8661	0.0264879	0.309958	0.299082	6547/182	2	UP000181622
hsa007303	hsa00730	Thiamine metabolism	2024-01-16	15/8661	0.0273768	0.309958	0.299082	84284	1	UP000181622
hsa049605	hsa04960	Aldosterone-regulated sodium reabsorption	2024-01-16	37/8661	0.066261	0.309958	0.299082	6337	1	UP000181622
hsa000714	hsa00071	Fatty acid degradation	2024-01-16	43/8661	0.07661	0.309958	0.299082	113612	1	UP000181622
hsa049624	hsa04962	Vasopressin-regulated water reabsorption	2024-01-16	44/8661	0.0783244	0.309958	0.299082	361	1	UP000181622
hsa049616	hsa04961	Endocrine and other factor-regulated calcium reabsorption	2024-01-16	53/8661	0.0936198	0.309958	0.299082	6547	1	UP000181622
hsa002404	hsa00240	Pyrimidine metabolism	2024-01-16	58/8661	0.102014	0.309958	0.299082	7084	1	UP000181622
hsa040605	hsa04060	Cytokine-cytokine receptor interaction	2024-02-16	297/8661	0.102588	0.309958	0.299082	643/3976	2	UP000181622
hsa049786	hsa04978	Mineral absorption	2024-01-16	60/8661	0.105351	0.309958	0.299082	6547	1	UP000181622
hsa005902	hsa00590	Arachidonic acid metabolism	2024-01-16	61/8661	0.107016	0.309958	0.299082	113612	1	UP000181622
hsa043308	hsa04330	Notch signaling pathway	2024-01-16	62/8661	0.108677	0.309958	0.299082	182	1	UP000181622
hsa009704	hsa00970	Aminoacyl-tRNA biosynthesis	2024-01-16	66/8661	0.115294	0.309958	0.299082	55278	1	UP000181622
hsa033206	hsa03320	PPAR signaling pathway	2024-01-16	75/8661	0.130013	0.309958	0.299082	10062	1	UP000181622
hsa047214	hsa04721	Synaptic vesicle cycle	2024-01-16	78/8661	0.134868	0.309958	0.299082	6511	1	UP000181622
hsa009834	hsa00983	Drug metabolism - other enzymes	2024-01-16	80/8661	0.138091	0.309958	0.299082	7084	1	UP000181622
hsa054127	hsa05412	Arrhythmogenic right ventricular cardiomyopathy	2024-01-16	84/8661	0.144502	0.309958	0.299082	6547	1	UP000181622
hsa047426	hsa04742	Taste transduction	2024-01-16	86/8661	0.147691	0.309958	0.299082	6337	1	UP000181622
hsa042607	hsa04260	Cardiac muscle contraction	2024-01-16	87/8661	0.149281	0.309958	0.299082	6547	1	UP000181622
hsa049766	hsa04976	Bile secretion	2024-01-16	89/8661	0.152454	0.309958	0.299082	361	1	UP000181622
hsa046583	hsa04658	Th1 and Th2 cell differentiation	2024-01-16	92/8661	0.157191	0.309958	0.299082	182	1	UP000181622
hsa054109	hsa05410	Hypertrophic cardiomyopathy	2024-01-16	97/8661	0.165032	0.309958	0.299082	6547	1	UP000181622
hsa015228	hsa01522	Endocrine resistance	2024-01-16	98/8661	0.166592	0.309958	0.299082	182	1	UP000181622
hsa040614	hsa04061	Viral protein interaction with cytokine and cytokine receptor	2024-01-16	100/8661	0.169704	0.309958	0.299082	643	1	UP000181622
hsa049747	hsa04974	Protein digestion and absorption	2024-01-16	103/8661	0.174351	0.309958	0.299082	6547	1	UP000181622
hsa054149	hsa05414	Dilated cardiomyopathy	2024-01-16	103/8661	0.174351	0.309958	0.299082	6547	1	UP000181622
hsa049314	hsa04931	Insulin resistance	2024-01-16	108/8661	0.182042	0.312072	0.301123	10062	1	UP000181622
hsa047246	hsa04724	Glutamatergic synapse	2024-01-16	115/8661	0.192697	0.318947	0.307756	6511	1	UP000181622
hsa002307	hsa00230	Purine metabolism	2024-01-16	128/8661	0.21214	0.321442	0.310164	84284	1	UP000181622
hsa045505	hsa04550	Signaling pathways regulating pluripotency of stem cells	2024-01-16	143/8661	0.234029	0.321442	0.310164	3976	1	UP000181622
hsa0501710	hsa05017	Spinocerebellar ataxia	2024-01-16	143/8661	0.234029	0.321442	0.310164	6511	1	UP000181622
hsa052248	hsa05224	Breast cancer	2024-01-16	147/8661	0.239769	0.321442	0.310164	182	1	UP000181622
hsa042619	hsa04261	Adrenergic signaling in cardiomyocytes	2024-01-16	154/8661	0.249717	0.321442	0.310164	6547	1	UP000181622
hsa049325	hsa04932	Non-alcoholic fatty liver disease	2024-01-16	155/8661	0.251128	0.321442	0.310164	10062	1	UP000181622
hsa041486	hsa04148	Efferocytosis	2024-01-16	156/8661	0.252537	0.321442	0.310164	10062	1	UP000181622
hsa051605	hsa05160	Hepatitis C	2024-01-16	158/8661	0.255346	0.321442	0.310164	10062	1	UP000181622
hsa040229	hsa04022	cGMP-PKG signaling pathway	2024-01-16	166/8661	0.266487	0.321442	0.310164	6547	1	UP000181622
hsa046304	hsa04630	JAK-STAT signaling pathway	2024-01-16	166/8661	0.266487	0.321442	0.310164	3976	1	UP000181622
hsa030085	hsa03008	Ribosome biogenesis in eukaryotes	2024-01-16	167/8661	0.267869	0.321442	0.310164	23195	1	UP000181622
hsa046219	hsa04621	NOD-like receptor signaling pathway	2024-01-16	186/8661	0.293659	0.33817	0.326304	115361	1	UP000181622
hsa040626	hsa04062	Chemokine signaling pathway	2024-01-16	192/8661	0.301625	0.33817	0.326304	643	1	UP000181622
hsa0481411	hsa04814	Motor proteins	2024-01-16	193/8661	0.302944	0.33817	0.326304	9371	1	UP000181622
hsa052078	hsa05207	Chemical carcinogenesis - receptor activation	2024-01-16	212/8661	0.327573	0.357352	0.344814	182	1	UP000181622
hsa040209	hsa04020	Calcium signaling pathway	2024-01-16	253/8661	0.377967	0.403165	0.389019	6547	1	UP000181622
hsa0516515	hsa05165	Human papillomavirus infection	2024-01-16	331/8661	0.464213	0.484396	0.4674	182	1	UP000181622
hsa0501010	hsa05010	Alzheimer disease	2024-01-16	384/8661	0.516274	0.527259	0.508759	3416	1	UP000181622
hsa0474010	hsa04740	Olfactory transduction	2024-01-16	439/8661	0.56526	0.56526	0.545427	6547	1	UP000181622
hsa051007	hsa05100	Bacterial invasion of epithelial cells	1948-04-01	77/8661	0.000835452	0.0696886	0.0672434	29119/1785/1759/26052	4	UP000000278
hsa0407210	hsa04072	Phospholipase D signaling pathway	1948-05-01	148/8661	0.00129053	0.0696886	0.0672434	5737/5159/1785/1759/26052	5	UP000000278
hsa049617	hsa04961	Endocrine and other factor-regulated calcium reabsorption	1948-03-01	53/8661	0.00308171	0.110941	0.107049	1785/1759/26052	3	UP000000278
hsa047215	hsa04721	Synaptic vesicle cycle	1948-03-01	78/8661	0.0090867	0.245341	0.236732	1785/1759/26052	3	UP000000278
hsa0501411	hsa05014	Amyotrophic lateral sclerosis	1948-06-01	364/8661	0.01461	0.315577	0.304504	196385/5708/5630/4747/1769/57679	6	UP000000278
hsa0481412	hsa04814	Motor proteins	1948-04-01	193/8661	0.0216827	0.390288	0.376594	4627/196385/4644/1769	4	UP000000278
hsa006003	hsa00600	Sphingolipid metabolism	1948-02-01	54/8661	0.0358524	0.505001	0.487281	123099/130367	2	UP000000278
hsa0481010	hsa04810	Regulation of actin cytoskeleton	1948-04-01	229/8661	0.0374075	0.505001	0.487281	4627/2245/3679/5159	4	UP000000278
hsa0502211	hsa05022	Pathways of neurodegeneration - multiple diseases	1948-06-01	476/8661	0.0463452	0.556142	0.536628	196385/5708/5630/4747/1769/57679	6	UP000000278
hsa041417	hsa04141	Protein processing in endoplasmic reticulum	1948-03-01	170/8661	0.0676354	0.638897	0.616479	7991/5611/3326	3	UP000000278
hsa054128	hsa05412	Arrhythmogenic right ventricular cardiomyopathy	1948-02-01	84/8661	0.0787286	0.638897	0.616479	29119/3679	2	UP000000278
hsa0462110	hsa04621	NOD-like receptor signaling pathway	1948-03-01	186/8661	0.083528	0.638897	0.616479	54822/91662/3326	3	UP000000278
hsa045127	hsa04512	ECM-receptor interaction	1948-02-01	89/8661	0.0869337	0.638897	0.616479	3339/3679	2	UP000000278
hsa009102	hsa00910	Nitrogen metabolism	1948-01-01	17/8661	0.0902315	0.638897	0.616479	762	1	UP000000278
hsa0513013	hsa05130	Pathogenic Escherichia coli infection	1948-03-01	198/8661	0.0964126	0.638897	0.616479	4627/4644/3654	3	UP000000278
hsa030154	hsa03015	mRNA surveillance pathway	1948-02-01	97/8661	0.100567	0.638897	0.616479	23049/10921	2	UP000000278
hsa052155	hsa05215	Prostate cancer	1948-02-01	97/8661	0.100567	0.638897	0.616479	5159/3326	2	UP000000278
hsa005323	hsa00532	Glycosaminoglycan biosynthesis - chondroitin sulfate / dermatan sulfate	1948-01-01	21/8661	0.110275	0.66165	0.638434	55790	1	UP000000278
hsa049644	hsa04964	Proximal tubule bicarbonate reclamation	1948-01-01	23/8661	0.120134	0.678381	0.654579	762	1	UP000000278
hsa040713	hsa04071	Sphingolipid signaling pathway	1948-02-01	121/8661	0.144514	0.678381	0.654579	123099/130367	2	UP000000278
hsa051329	hsa05132	Salmonella infection	1948-03-01	249/8661	0.159045	0.678381	0.654579	3654/1785/3326	3	UP000000278
hsa0414411	hsa04144	Endocytosis	1948-03-01	250/8661	0.160382	0.678381	0.654579	1785/1759/26052	3	UP000000278
hsa041425	hsa04142	Lysosome	1948-02-01	132/8661	0.165827	0.678381	0.654579	1521/23335	2	UP000000278
hsa042104	hsa04210	Apoptosis	1948-02-01	136/8661	0.173714	0.678381	0.654579	1521/153090	2	UP000000278
hsa030306	hsa03030	DNA replication	1948-01-01	36/8661	0.181659	0.678381	0.654579	5422	1	UP000000278
hsa052268	hsa05226	Gastric cancer	1948-02-01	149/8661	0.199745	0.678381	0.654579	29119/4583	2	UP000000278
hsa005133	hsa00513	Various types of N-glycan biosynthesis	1948-01-01	42/8661	0.208615	0.678381	0.654579	7991	1	UP000000278
hsa030223	hsa03022	Basal transcription factors	1948-01-01	44/8661	0.217406	0.678381	0.654579	27097	1	UP000000278
hsa049625	hsa04962	Vasopressin-regulated water reabsorption	1948-01-01	44/8661	0.217406	0.678381	0.654579	361	1	UP000000278
hsa042177	hsa04217	Necroptosis	1948-02-01	159/8661	0.220086	0.678381	0.654579	54822/3326	2	UP000000278
hsa030506	hsa03050	Proteasome	1948-01-01	46/8661	0.226101	0.678381	0.654579	5708	1	UP000000278
hsa051615	hsa05161	Hepatitis B	1948-02-01	162/8661	0.226227	0.678381	0.654579	3339/3654	2	UP000000278
hsa046305	hsa04630	JAK-STAT signaling pathway	1948-02-01	166/8661	0.234438	0.678381	0.654579	5159/3953	2	UP000000278
hsa0501610	hsa05016	Huntington disease	1948-03-01	306/8661	0.239946	0.678381	0.654579	196385/5708/1769	3	UP000000278
hsa045307	hsa04530	Tight junction	1948-02-01	170/8661	0.242668	0.678381	0.654579	4627/8777	2	UP000000278
hsa005103	hsa00510	N-Glycan biosynthesis	1948-01-01	53/8661	0.255794	0.678381	0.654579	7991	1	UP000000278
hsa043608	hsa04360	Axon guidance	1948-02-01	182/8661	0.267433	0.678381	0.654579	5364/2041	2	UP000000278
hsa052134	hsa05213	Endometrial cancer	1948-01-01	58/8661	0.276318	0.678381	0.654579	29119	1	UP000000278
hsa049787	hsa04978	Mineral absorption	1948-01-01	60/8661	0.284372	0.678381	0.654579	54822	1	UP000000278
hsa043309	hsa04330	Notch signaling pathway	1948-01-01	62/8661	0.292337	0.678381	0.654579	23013	1	UP000000278
hsa003109	hsa00310	Lysine degradation	1948-01-01	63/8661	0.296287	0.678381	0.654579	80854	1	UP000000278
hsa051698	hsa05169	Epstein-Barr virus infection	1948-02-01	202/8661	0.308706	0.678381	0.654579	5708/3654	2	UP000000278
hsa0451010	hsa04510	Focal adhesion	1948-02-01	203/8661	0.310763	0.678381	0.654579	3679/5159	2	UP000000278
hsa041519	hsa04151	PI3K-Akt signaling pathway	1948-03-01	359/8661	0.32037	0.678381	0.654579	3679/5159/3326	3	UP000000278
hsa049205	hsa04920	Adipocytokine signaling pathway	1948-01-01	70/8661	0.323341	0.678381	0.654579	3953	1	UP000000278
hsa052306	hsa05230	Central carbon metabolism in cancer	1948-01-01	70/8661	0.323341	0.678381	0.654579	5159	1	UP000000278
hsa052185	hsa05218	Melanoma	1948-01-01	72/8661	0.330881	0.678381	0.654579	5159	1	UP000000278
hsa005627	hsa00562	Inositol phosphate metabolism	1948-01-01	73/8661	0.334621	0.678381	0.654579	4534	1	UP000000278
hsa054176	hsa05417	Lipid and atherosclerosis	1948-02-01	215/8661	0.335346	0.678381	0.654579	3654/3326	2	UP000000278
hsa052146	hsa05214	Glioma	1948-01-01	75/8661	0.342038	0.678381	0.654579	5159	1	UP000000278
hsa051332	hsa05133	Pertussis	1948-01-01	76/8661	0.345717	0.678381	0.654579	3654	1	UP000000278
hsa051402	hsa05140	Leishmaniasis	1948-01-01	77/8661	0.349375	0.678381	0.654579	3654	1	UP000000278
hsa046125	hsa04612	Antigen processing and presentation	1948-01-01	78/8661	0.353013	0.678381	0.654579	3326	1	UP000000278
hsa015217	hsa01521	EGFR tyrosine kinase inhibitor resistance	1948-01-01	79/8661	0.356631	0.678381	0.654579	5159	1	UP000000278
hsa045405	hsa04540	Gap junction	1948-01-01	88/8661	0.388316	0.678381	0.654579	5159	1	UP000000278
hsa049767	hsa04976	Bile secretion	1948-01-01	89/8661	0.391741	0.678381	0.654579	361	1	UP000000278
hsa045208	hsa04520	Adherens junction	1948-01-01	93/8661	0.405253	0.678381	0.654579	29119	1	UP000000278
hsa046579	hsa04657	IL-17 signaling pathway	1948-01-01	94/8661	0.408585	0.678381	0.654579	3326	1	UP000000278
hsa0402010	hsa04020	Calcium signaling pathway	1948-02-01	253/8661	0.411323	0.678381	0.654579	5737/5159	2	UP000000278
hsa040707	hsa04070	Phosphatidylinositol signaling system	1948-01-01	97/8661	0.418472	0.678381	0.654579	4534	1	UP000000278
hsa046669	hsa04666	Fc gamma R-mediated phagocytosis	1948-01-01	97/8661	0.418472	0.678381	0.654579	1785	1	UP000000278
hsa0541010	hsa05410	Hypertrophic cardiomyopathy	1948-01-01	97/8661	0.418472	0.678381	0.654579	3679	1	UP000000278
hsa052315	hsa05231	Choline metabolism in cancer	1948-01-01	98/8661	0.421731	0.678381	0.654579	5159	1	UP000000278
hsa049147	hsa04914	Progesterone-mediated oocyte maturation	1948-01-01	102/8661	0.434591	0.678381	0.654579	3326	1	UP000000278
hsa051423	hsa05142	Chagas disease	1948-01-01	102/8661	0.434591	0.678381	0.654579	3654	1	UP000000278
hsa051464	hsa05146	Amoebiasis	1948-01-01	102/8661	0.434591	0.678381	0.654579	4583	1	UP000000278
hsa041375	hsa04137	Mitophagy - animal	1948-01-01	103/8661	0.437762	0.678381	0.654579	10075	1	UP000000278
hsa0541410	hsa05414	Dilated cardiomyopathy	1948-01-01	103/8661	0.437762	0.678381	0.654579	3679	1	UP000000278
hsa040645	hsa04064	NF-kappa B signaling pathway	1948-01-01	104/8661	0.440915	0.678381	0.654579	3654	1	UP000000278
hsa0301311	hsa03013	Nucleocytoplasmic transport	1948-01-01	108/8661	0.453357	0.678381	0.654579	10921	1	UP000000278
hsa046203	hsa04620	Toll-like receptor signaling pathway	1948-01-01	108/8661	0.453357	0.678381	0.654579	3654	1	UP000000278
hsa046593	hsa04659	Th17 cell differentiation	1948-01-01	108/8661	0.453357	0.678381	0.654579	3326	1	UP000000278
hsa051453	hsa05145	Toxoplasmosis	1948-01-01	111/8661	0.46251	0.678381	0.654579	3654	1	UP000000278
hsa046689	hsa04668	TNF signaling pathway	1948-01-01	114/8661	0.471512	0.678381	0.654579	153090	1	UP000000278
hsa046705	hsa04670	Leukocyte transendothelial migration	1948-01-01	115/8661	0.47448	0.678381	0.654579	29119	1	UP000000278
hsa047228	hsa04722	Neurotrophin signaling pathway	1948-01-01	119/8661	0.48619	0.678381	0.654579	3654	1	UP000000278
hsa041526	hsa04152	AMPK signaling pathway	1948-01-01	121/8661	0.491949	0.678381	0.654579	3953	1	UP000000278
hsa040109	hsa04010	MAPK signaling pathway	1948-02-01	301/8661	0.501087	0.678381	0.654579	5159/3654	2	UP000000278
hsa040687	hsa04068	FoxO signaling pathway	1948-01-01	131/8661	0.519807	0.678381	0.654579	80854	1	UP000000278
hsa042705	hsa04270	Vascular smooth muscle contraction	1948-01-01	134/8661	0.527869	0.678381	0.654579	4627	1	UP000000278
hsa049159	hsa04915	Estrogen signaling pathway	1948-01-01	137/8661	0.535798	0.678381	0.654579	3326	1	UP000000278
hsa051357	hsa05135	Yersinia infection	1948-01-01	137/8661	0.535798	0.678381	0.654579	3654	1	UP000000278
hsa051625	hsa05162	Measles	1948-01-01	138/8661	0.538412	0.678381	0.654579	3654	1	UP000000278
hsa054187	hsa05418	Fluid shear stress and atherosclerosis	1948-01-01	139/8661	0.541012	0.678381	0.654579	3326	1	UP000000278
hsa041202	hsa04120	Ubiquitin mediated proteolysis	1948-01-01	142/8661	0.548725	0.678381	0.654579	10075	1	UP000000278
hsa049365	hsa04936	Alcoholic liver disease	1948-01-01	142/8661	0.548725	0.678381	0.654579	3654	1	UP000000278
hsa0501711	hsa05017	Spinocerebellar ataxia	1948-01-01	143/8661	0.551267	0.678381	0.654579	5708	1	UP000000278
hsa0516516	hsa05165	Human papillomavirus infection	1948-02-01	331/8661	0.552755	0.678381	0.654579	3679/5159	2	UP000000278
hsa049326	hsa04932	Non-alcoholic fatty liver disease	1948-01-01	155/8661	0.580707	0.694791	0.670413	3953	1	UP000000278
hsa042183	hsa04218	Cellular senescence	1948-01-01	156/8661	0.583073	0.694791	0.670413	54822	1	UP000000278
hsa043908	hsa04390	Hippo signaling pathway	1948-01-01	157/8661	0.585426	0.694791	0.670413	29119	1	UP000000278
hsa030086	hsa03008	Ribosome biogenesis in eukaryotes	1948-01-01	167/8661	0.608252	0.701471	0.676858	6949	1	UP000000278
hsa040808	hsa04080	Neuroactive ligand-receptor interaction	1948-02-01	367/8661	0.609808	0.701471	0.676858	5737/3953	2	UP000000278
hsa030105	hsa03010	Ribosome	1948-01-01	170/8661	0.614857	0.701471	0.676858	65008	1	UP000000278
hsa051647	hsa05164	Influenza A	1948-01-01	171/8661	0.617034	0.701471	0.676858	5611	1	UP000000278
hsa051525	hsa05152	Tuberculosis	1948-01-01	180/8661	0.636095	0.715607	0.690498	3654	1	UP000000278
hsa052059	hsa05205	Proteoglycans in cancer	1948-01-01	205/8661	0.684299	0.752367	0.725968	3339	1	UP000000278
hsa040159	hsa04015	Rap1 signaling pathway	1948-01-01	210/8661	0.69316	0.752367	0.725968	5159	1	UP000000278
hsa051705	hsa05170	Human immunodeficiency virus 1 infection	1948-01-01	212/8661	0.696636	0.752367	0.725968	3654	1	UP000000278
hsa052079	hsa05207	Chemical carcinogenesis - receptor activation	1948-01-01	212/8661	0.696636	0.752367	0.725968	3326	1	UP000000278
hsa052086	hsa05208	Chemical carcinogenesis - reactive oxygen species	1948-01-01	223/8661	0.715075	0.764635	0.737805	10861	1	UP000000278
hsa051715	hsa05171	Coronavirus disease - COVID-19	1948-01-01	233/8661	0.730883	0.771157	0.744099	3654	1	UP000000278
hsa040149	hsa04014	Ras signaling pathway	1948-01-01	236/8661	0.735455	0.771157	0.744099	5159	1	UP000000278
hsa0501210	hsa05012	Parkinson disease	1948-01-01	266/8661	0.777193	0.807085	0.778766	5708	1	UP000000278
hsa0502010	hsa05020	Prion disease	1948-01-01	272/8661	0.78473	0.807151	0.77883	5708	1	UP000000278
hsa040606	hsa04060	Cytokine-cytokine receptor interaction	1948-01-01	297/8661	0.813538	0.828887	0.799804	3953	1	UP000000278
hsa0520611	hsa05206	MicroRNAs in cancer	1948-01-01	310/8661	0.826989	0.834718	0.805429	5159	1	UP000000278
hsa0501011	hsa05010	Alzheimer disease	1948-01-01	384/8661	0.88728	0.88728	0.856147	5708	1	UP000000278
hsa034606	hsa03460	Fanconi anemia pathway	2024-02-17	54/8661	0.00488727	0.117294	0.108034	79008/548593	2	UP000117552
hsa007702	hsa00770	Pantothenate and CoA biosynthesis	2024-01-17	21/8661	0.040466	0.273685	0.252078	8875	1	UP000117552
hsa034304	hsa03430	Mismatch repair	2024-01-17	23/8661	0.0442384	0.273685	0.252078	2956	1	UP000117552
hsa041301	hsa04130	SNARE interactions in vesicular transport	2024-01-17	33/8661	0.0628922	0.273685	0.252078	662	1	UP000117552
hsa030204	hsa03020	RNA polymerase	2024-01-17	34/8661	0.0647386	0.273685	0.252078	55703	1	UP000117552
hsa030307	hsa03030	DNA replication	2024-01-17	36/8661	0.0684212	0.273685	0.252078	4172	1	UP000117552
hsa049735	hsa04973	Carbohydrate digestion and absorption	2024-01-17	47/8661	0.0884325	0.288314	0.265552	83756	1	UP000117552
hsa052044	hsa05204	Chemical carcinogenesis - DNA adducts	2024-01-17	70/8661	0.128974	0.288314	0.265552	124907837	1	UP000117552
hsa005628	hsa00562	Inositol phosphate metabolism	2024-01-17	73/8661	0.134136	0.288314	0.265552	3633	1	UP000117552
hsa015245	hsa01524	Platinum drug resistance	2024-01-17	73/8661	0.134136	0.288314	0.265552	2956	1	UP000117552
hsa046234	hsa04623	Cytosolic DNA-sensing pathway	2024-01-17	83/8661	0.151132	0.288314	0.265552	55703	1	UP000117552
hsa047427	hsa04742	Taste transduction	2024-01-17	86/8661	0.15617	0.288314	0.265552	83756	1	UP000117552
hsa052104	hsa05210	Colorectal cancer	2024-01-17	86/8661	0.15617	0.288314	0.265552	2956	1	UP000117552
hsa040708	hsa04070	Phosphatidylinositol signaling system	2024-01-17	97/8661	0.174401	0.298973	0.27537	3633	1	UP000117552
hsa0301312	hsa03013	Nucleocytoplasmic transport	2024-01-17	108/8661	0.192261	0.307617	0.283332	94026	1	UP000117552
hsa0411010	hsa04110	Cell cycle	2024-01-17	157/8661	0.267492	0.377635	0.347822	4172	1	UP000117552
hsa043909	hsa04390	Hippo signaling pathway	2024-01-17	157/8661	0.267492	0.377635	0.347822	286204	1	UP000117552
hsa0481413	hsa04814	Motor proteins	2024-01-17	193/8661	0.318506	0.382513	0.352314	4650	1	UP000117552
hsa052027	hsa05202	Transcriptional misregulation in cancer	2024-01-17	193/8661	0.318506	0.382513	0.352314	64332	1	UP000117552
hsa052039	hsa05203	Viral carcinogenesis	2024-01-17	204/8661	0.333414	0.382513	0.352314	23352	1	UP000117552
hsa0401510	hsa04015	Rap1 signaling pathway	2024-01-17	210/8661	0.341416	0.382513	0.352314	23094	1	UP000117552
hsa0304010	hsa03040	Spliceosome	2024-01-17	217/8661	0.350637	0.382513	0.352314	25766	1	UP000117552
hsa0516517	hsa05165	Human papillomavirus infection	2024-01-17	331/8661	0.484727	0.505803	0.465871	23352	1	UP000117552
hsa0501412	hsa05014	Amyotrophic lateral sclerosis	2024-01-17	364/8661	0.518382	0.518382	0.477458	94026	1	UP000117552
hsa012502	hsa01250	Biosynthesis of nucleotide sugars	2024-02-18	37/8661	0.00260253	0.0747148	0.0691142	80146/9945	2	UP000110644
hsa005203	hsa00520	Amino sugar and nucleotide sugar metabolism	2024-02-18	49/8661	0.00452817	0.0747148	0.0691142	80146/9945	2	UP000110644
hsa030087	hsa03008	Ribosome biogenesis in eukaryotes	2024-02-18	167/8661	0.0461984	0.34801	0.321923	57455/10607	2	UP000110644
hsa043108	hsa04310	Wnt signaling pathway	2024-02-18	174/8661	0.049739	0.34801	0.321923	10297/144165	2	UP000110644
hsa005632	hsa00563	Glycosylphosphatidylinositol (GPI)-anchor biosynthesis	2024-01-18	26/8661	0.0527288	0.34801	0.321923	51604	1	UP000110644
hsa002504	hsa00250	Alanine, aspartate and glutamate metabolism	2024-01-18	37/8661	0.074237	0.386095	0.357153	9945	1	UP000110644
hsa052135	hsa05213	Endometrial cancer	2024-01-18	58/8661	0.114024	0.386095	0.357153	10297	1	UP000110644
hsa0031010	hsa00310	Lysine degradation	2024-01-18	63/8661	0.123256	0.386095	0.357153	9739	1	UP000110644
hsa052173	hsa05217	Basal cell carcinoma	2024-01-18	63/8661	0.123256	0.386095	0.357153	10297	1	UP000110644
hsa0401010	hsa04010	MAPK signaling pathway	2024-02-18	301/8661	0.127954	0.386095	0.357153	9064/10746	2	UP000110644
hsa047428	hsa04742	Taste transduction	2024-01-18	86/8661	0.164565	0.386095	0.357153	29850	1	UP000110644
hsa052105	hsa05210	Colorectal cancer	2024-01-18	86/8661	0.164565	0.386095	0.357153	10297	1	UP000110644
hsa045406	hsa04540	Gap junction	2024-01-18	88/8661	0.168069	0.386095	0.357153	10746	1	UP000110644
hsa045128	hsa04512	ECM-receptor interaction	2024-01-18	89/8661	0.169816	0.386095	0.357153	3161	1	UP000110644
hsa049124	hsa04912	GnRH signaling pathway	2024-01-18	93/8661	0.176768	0.386095	0.357153	10746	1	UP000110644
hsa049748	hsa04974	Protein digestion and absorption	2024-01-18	103/8661	0.193909	0.386095	0.357153	84570	1	UP000110644
hsa049315	hsa04931	Insulin resistance	2024-01-18	108/8661	0.202353	0.386095	0.357153	9945	1	UP000110644
hsa041426	hsa04142	Lysosome	2024-01-18	132/8661	0.241732	0.386095	0.357153	26088	1	UP000110644
hsa045506	hsa04550	Signaling pathways regulating pluripotency of stem cells	2024-01-18	143/8661	0.259161	0.386095	0.357153	10297	1	UP000110644
hsa0501712	hsa05017	Spinocerebellar ataxia	2024-01-18	143/8661	0.259161	0.386095	0.357153	23152	1	UP000110644
hsa052249	hsa05224	Breast cancer	2024-01-18	147/8661	0.265404	0.386095	0.357153	10297	1	UP000110644
hsa052269	hsa05226	Gastric cancer	2024-01-18	149/8661	0.268507	0.386095	0.357153	10297	1	UP000110644
hsa049347	hsa04934	Cushing syndrome	2024-01-18	155/8661	0.277742	0.386095	0.357153	10297	1	UP000110644
hsa0439010	hsa04390	Hippo signaling pathway	2024-01-18	157/8661	0.280796	0.386095	0.357153	10297	1	UP000110644
hsa052259	hsa05225	Hepatocellular carcinoma	2024-01-18	168/8661	0.297375	0.392535	0.363111	10297	1	UP000110644
hsa0481414	hsa04814	Motor proteins	2024-01-18	193/8661	0.333722	0.42357	0.391819	26153	1	UP000110644
hsa054156	hsa05415	Diabetic cardiomyopathy	2024-01-18	203/8661	0.347757	0.425037	0.393176	9945	1	UP000110644
hsa0481011	hsa04810	Regulation of actin cytoskeleton	2024-01-18	229/8661	0.382954	0.451339	0.417506	10297	1	UP000110644
hsa0520612	hsa05206	MicroRNAs in cancer	2024-01-18	310/8661	0.481459	0.547868	0.506799	10297	1	UP000110644
hsa0516518	hsa05165	Human papillomavirus infection	2024-01-18	331/8661	0.504458	0.554904	0.513309	10297	1	UP000110644
hsa0501012	hsa05010	Alzheimer disease	2024-01-18	384/8661	0.558295	0.594314	0.549764	10297	1	UP000110644
hsa0474011	hsa04740	Olfactory transduction	2024-01-18	439/8661	0.608295	0.627304	0.580281	135924	1	UP000110644
hsa0502212	hsa05022	Pathways of neurodegeneration - multiple diseases	2024-01-18	476/8661	0.638869	0.638869	0.590979	10297	1	UP000110644
hsa0502213	hsa05022	Pathways of neurodegeneration - multiple diseases	2024-05-25	476/8661	0.0104491	0.399049	0.38774	6263/196385/25981/7345/55102	5	UP000007209
hsa0481415	hsa04814	Motor proteins	2024-03-25	193/8661	0.0174692	0.399049	0.38774	196385/25981/80022	3	UP000007209
hsa0474012	hsa04740	Olfactory transduction	2024-04-25	439/8661	0.0353619	0.399049	0.38774	343563/401993/26595/390271	4	UP000007209
hsa034503	hsa03450	Non-homologous end-joining	2024-01-25	13/8661	0.0369066	0.399049	0.38774	2237	1	UP000007209
hsa007855	hsa00785	Lipoic acid metabolism	2024-01-25	19/8661	0.053496	0.399049	0.38774	593	1	UP000007209
hsa0501611	hsa05016	Huntington disease	2024-03-25	306/8661	0.056592	0.399049	0.38774	196385/25981/55102	3	UP000007209
hsa045507	hsa04550	Signaling pathways regulating pluripotency of stem cells	2024-02-25	143/8661	0.0634177	0.399049	0.38774	6929/3720	2	UP000007209
hsa0501413	hsa05014	Amyotrophic lateral sclerosis	2024-03-25	364/8661	0.0855763	0.399049	0.38774	196385/25981/55102	3	UP000007209
hsa006404	hsa00640	Propanoate metabolism	2024-01-25	32/8661	0.0885038	0.399049	0.38774	593	1	UP000007209
hsa041363	hsa04136	Autophagy - other	2024-01-25	32/8661	0.0885038	0.399049	0.38774	55102	1	UP000007209
hsa012105	hsa01210	2-Oxocarboxylic acid metabolism	2024-01-25	33/8661	0.0911446	0.399049	0.38774	593	1	UP000007209
hsa030308	hsa03030	DNA replication	2024-01-25	36/8661	0.099023	0.399049	0.38774	2237	1	UP000007209
hsa0462111	hsa04621	NOD-like receptor signaling pathway	2024-02-25	186/8661	0.0997621	0.399049	0.38774	10392/4939	2	UP000007209
hsa008604	hsa00860	Porphyrin metabolism	2024-01-25	43/8661	0.117152	0.415004	0.403243	210	1	UP000007209
hsa034104	hsa03410	Base excision repair	2024-01-25	44/8661	0.119713	0.415004	0.403243	2237	1	UP000007209
hsa002805	hsa00280	Valine, leucine and isoleucine degradation	2024-01-25	48/8661	0.129886	0.422129	0.410166	593	1	UP000007209
hsa005903	hsa00590	Arachidonic acid metabolism	2024-01-25	61/8661	0.162175	0.425878	0.413809	4048	1	UP000007209
hsa001402	hsa00140	Steroid hormone biosynthesis	2024-01-25	62/8661	0.16461	0.425878	0.413809	1551	1	UP000007209
hsa0501211	hsa05012	Parkinson disease	2024-02-25	266/8661	0.178211	0.425878	0.413809	6263/7345	2	UP000007209
hsa008303	hsa00830	Retinol metabolism	2024-01-25	68/8661	0.179081	0.425878	0.413809	1551	1	UP000007209
hsa051202	hsa05120	Epithelial cell signaling in Helicobacter pylori infection	2024-01-25	70/8661	0.183851	0.425878	0.413809	10392	1	UP000007209
hsa052045	hsa05204	Chemical carcinogenesis - DNA adducts	2024-01-25	70/8661	0.183851	0.425878	0.413809	1551	1	UP000007209
hsa005629	hsa00562	Inositol phosphate metabolism	2024-01-25	73/8661	0.190957	0.425878	0.413809	3636	1	UP000007209
hsa051333	hsa05133	Pertussis	2024-01-25	76/8661	0.198002	0.425878	0.413809	10392	1	UP000007209
hsa030834	hsa03083	Polycomb repressive complex	2024-01-25	84/8661	0.216504	0.425878	0.413809	3720	1	UP000007209
hsa046627	hsa04662	B cell receptor signaling pathway	2024-01-25	84/8661	0.216504	0.425878	0.413809	3636	1	UP000007209
hsa049709	hsa04970	Salivary secretion	2024-01-25	93/8661	0.236829	0.425878	0.413809	6263	1	UP000007209
hsa040709	hsa04070	Phosphatidylinositol signaling system	2024-01-25	97/8661	0.245699	0.425878	0.413809	3636	1	UP000007209
hsa0466610	hsa04666	Fc gamma R-mediated phagocytosis	2024-01-25	97/8661	0.245699	0.425878	0.413809	3636	1	UP000007209
hsa047137	hsa04713	Circadian entrainment	2024-01-25	97/8661	0.245699	0.425878	0.413809	6263	1	UP000007209
hsa049749	hsa04974	Protein digestion and absorption	2024-01-25	103/8661	0.258818	0.434147	0.421843	2006	1	UP000007209
hsa0501013	hsa05010	Alzheimer disease	2024-02-25	384/8661	0.304939	0.475257	0.461789	6263/55102	2	UP000007209
hsa049108	hsa04910	Insulin signaling pathway	2024-01-25	137/8661	0.329123	0.475257	0.461789	3636	1	UP000007209
hsa051626	hsa05162	Measles	2024-01-25	138/8661	0.331091	0.475257	0.461789	4939	1	UP000007209
hsa043717	hsa04371	Apelin signaling pathway	2024-01-25	139/8661	0.333053	0.475257	0.461789	6263	1	UP000007209
hsa041203	hsa04120	Ubiquitin mediated proteolysis	2024-01-25	142/8661	0.338906	0.475257	0.461789	84447	1	UP000007209
hsa0501713	hsa05017	Spinocerebellar ataxia	2024-01-25	143/8661	0.340846	0.475257	0.461789	55102	1	UP000007209
hsa012406	hsa01240	Biosynthesis of cofactors	2024-01-25	153/8661	0.359948	0.475257	0.461789	210	1	UP000007209
hsa049218	hsa04921	Oxytocin signaling pathway	2024-01-25	154/8661	0.361829	0.475257	0.461789	6263	1	UP000007209
hsa051606	hsa05160	Hepatitis C	2024-01-25	158/8661	0.369299	0.475257	0.461789	4939	1	UP000007209
hsa041404	hsa04140	Autophagy - animal	2024-01-25	165/8661	0.38217	0.475257	0.461789	55102	1	UP000007209
hsa041418	hsa04141	Protein processing in endoplasmic reticulum	2024-01-25	170/8661	0.391209	0.475257	0.461789	84447	1	UP000007209
hsa051648	hsa05164	Influenza A	2024-01-25	171/8661	0.393001	0.475257	0.461789	4939	1	UP000007209
hsa043609	hsa04360	Axon guidance	2024-01-25	182/8661	0.412387	0.487366	0.473554	80031	1	UP000007209
hsa052028	hsa05202	Transcriptional misregulation in cancer	2024-01-25	193/8661	0.431178	0.49825	0.484129	6929	1	UP000007209
hsa051699	hsa05169	Epstein-Barr virus infection	2024-01-25	202/8661	0.446121	0.504311	0.490019	4939	1	UP000007209
hsa051666	hsa05166	Human T-cell leukemia virus 1 infection	2024-01-25	222/8661	0.477992	0.528842	0.513855	6929	1	UP000007209
hsa051716	hsa05171	Coronavirus disease - COVID-19	2024-01-25	233/8661	0.494763	0.534212	0.519072	4939	1	UP000007209
hsa0513114	hsa05131	Shigellosis	2024-01-25	247/8661	0.51536	0.534212	0.519072	10392	1	UP000007209
hsa0513210	hsa05132	Salmonella infection	2024-01-25	249/8661	0.518236	0.534212	0.519072	10392	1	UP000007209
hsa0402011	hsa04020	Calcium signaling pathway	2024-01-25	253/8661	0.523938	0.534212	0.519072	6263	1	UP000007209
hsa0502011	hsa05020	Prion disease	2024-01-25	272/8661	0.550153	0.550153	0.534561	6263	1	UP000007209
hsa040688	hsa04068	FoxO signaling pathway	2024-03-11	131/8661	0.000510606	0.0214454	0.00698724	1387/2033/5896	3	UP000000670
hsa043109	hsa04310	Wnt signaling pathway	2024-03-11	174/8661	0.00116781	0.0229913	0.00749091	8549/1387/2033	3	UP000000670
hsa0433010	hsa04330	Notch signaling pathway	2024-02-11	62/8661	0.00266034	0.0229913	0.00749091	1387/2033	2	UP000000670
hsa032508	hsa03250	Viral life cycle - HIV-1	2024-02-11	63/8661	0.00274566	0.0229913	0.00749091	1387/2033	2	UP000000670
hsa047205	hsa04720	Long-term potentiation	2024-02-11	67/8661	0.00309976	0.0229913	0.00749091	1387/2033	2	UP000000670
hsa052113	hsa05211	Renal cell carcinoma	2024-02-11	69/8661	0.00328447	0.0229913	0.00749091	1387/2033	2	UP000000670
hsa030835	hsa03083	Polycomb repressive complex	2024-02-11	84/8661	0.00483003	0.0258955	0.00843713	1387/2033	2	UP000000670
hsa045209	hsa04520	Adherens junction	2024-02-11	93/8661	0.00589053	0.0258955	0.00843713	1387/2033	2	UP000000670
hsa052156	hsa05215	Prostate cancer	2024-02-11	97/8661	0.00639327	0.0258955	0.00843713	1387/2033	2	UP000000670
hsa049165	hsa04916	Melanogenesis	2024-02-11	101/8661	0.00691508	0.0258955	0.00843713	1387/2033	2	UP000000670
hsa049224	hsa04922	Glucagon signaling pathway	2024-02-11	107/8661	0.00773321	0.0258955	0.00843713	1387/2033	2	UP000000670
hsa043505	hsa04350	TGF-beta signaling pathway	2024-02-11	108/8661	0.00787366	0.0258955	0.00843713	1387/2033	2	UP000000670
hsa040664	hsa04066	HIF-1 signaling pathway	2024-02-11	109/8661	0.00801527	0.0258955	0.00843713	1387/2033	2	UP000000670
hsa049359	hsa04935	Growth hormone synthesis, secretion and action	2024-02-11	120/8661	0.00964907	0.0274524	0.0089444	1387/2033	2	UP000000670
hsa0491910	hsa04919	Thyroid hormone signaling pathway	2024-02-11	121/8661	0.00980444	0.0274524	0.0089444	1387/2033	2	UP000000670
[truncated: 13,077 more rows]

## Sheet: Perm2_KEGG_Enrichment
	ID	Description	GeneRatio	BgRatio	pvalue	p.adjust	qvalue	geneID	Count	virus
hsa00062	hsa00062	Fatty acid elongation	2024-02-16	27/8661	0.00109328	0.0153845	0.0124571	10965/641371	2	UP000180764
hsa01040	hsa01040	Biosynthesis of unsaturated fatty acids	2024-02-16	27/8661	0.00109328	0.0153845	0.0124571	10965/641371	2	UP000180764
hsa03082	hsa03082	ATP-dependent chromatin remodeling	2024-03-16	117/8661	0.00118342	0.0153845	0.0124571	221613/317772/3014	3	UP000180764
hsa05322	hsa05322	Systemic lupus erythematosus	2024-03-16	137/8661	0.00186461	0.0181799	0.0147206	221613/317772/3014	3	UP000180764
hsa04217	hsa04217	Necroptosis	2024-03-16	159/8661	0.00285207	0.0222461	0.018013	221613/317772/3014	3	UP000180764
hsa04913	hsa04913	Ovarian steroidogenesis	2024-02-16	51/8661	0.00387002	0.0233202	0.0188828	10965/641371	2	UP000180764
hsa05034	hsa05034	Alcoholism	2024-03-16	188/8661	0.00457607	0.0233202	0.0188828	221613/317772/3014	3	UP000180764
hsa04613	hsa04613	Neutrophil extracellular trap formation	2024-03-16	191/8661	0.00478363	0.0233202	0.0188828	221613/317772/3014	3	UP000180764
hsa04530	hsa04530	Tight junction	2024-02-16	170/8661	0.0383785	0.166307	0.134661	9693/861	2	UP000180764
hsa00052	hsa00052	Galactose metabolism	2024-01-16	32/8661	0.0575538	0.22446	0.181749	2538	1	UP000180764
hsa00500	hsa00500	Starch and sucrose metabolism	2024-01-16	36/8661	0.0645256	0.228773	0.185241	2538	1	UP000180764
hsa04973	hsa04973	Carbohydrate digestion and absorption	2024-01-16	47/8661	0.0834495	0.271211	0.219604	2538	1	UP000180764
hsa00240	hsa00240	Pyrimidine metabolism	2024-01-16	58/8661	0.102014	0.297043	0.240521	129607	1	UP000180764
hsa00010	hsa00010	Glycolysis / Gluconeogenesis	2024-01-16	67/8661	0.11694	0.297043	0.240521	2538	1	UP000180764
hsa05221	hsa05221	Acute myeloid leukemia	2024-01-16	67/8661	0.11694	0.297043	0.240521	861	1	UP000180764
hsa04920	hsa04920	Adipocytokine signaling pathway	2024-01-16	70/8661	0.121864	0.297043	0.240521	2538	1	UP000180764
hsa05220	hsa05220	Chronic myeloid leukemia	2024-01-16	76/8661	0.131634	0.301984	0.244521	861	1	UP000180764
hsa01232	hsa01232	Nucleotide metabolism	2024-01-16	85/8661	0.146098	0.30868	0.249944	129607	1	UP000180764
hsa03015	hsa03015	mRNA surveillance pathway	2024-01-16	97/8661	0.165032	0.30868	0.249944	51585	1	UP000180764
hsa04922	hsa04922	Glucagon signaling pathway	2024-01-16	107/8661	0.180509	0.30868	0.249944	2538	1	UP000180764
hsa04350	hsa04350	TGF-beta signaling pathway	2024-01-16	108/8661	0.182042	0.30868	0.249944	392255	1	UP000180764
hsa04659	hsa04659	Th17 cell differentiation	2024-01-16	108/8661	0.182042	0.30868	0.249944	861	1	UP000180764
hsa04931	hsa04931	Insulin resistance	2024-01-16	108/8661	0.182042	0.30868	0.249944	2538	1	UP000180764
hsa04152	hsa04152	AMPK signaling pathway	2024-01-16	121/8661	0.201726	0.314693	0.254812	2538	1	UP000180764
hsa04919	hsa04919	Thyroid hormone signaling pathway	2024-01-16	121/8661	0.201726	0.314693	0.254812	1827	1	UP000180764
hsa04068	hsa04068	FoxO signaling pathway	2024-01-16	131/8661	0.216564	0.324846	0.263034	2538	1	UP000180764
hsa04910	hsa04910	Insulin signaling pathway	2024-01-16	137/8661	0.225343	0.325495	0.263559	2538	1	UP000180764
hsa01240	hsa01240	Biosynthesis of cofactors	2024-01-16	153/8661	0.248303	0.330126	0.267308	129607	1	UP000180764
hsa04921	hsa04921	Oxytocin signaling pathway	2024-01-16	154/8661	0.249717	0.330126	0.267308	1827	1	UP000180764
hsa04390	hsa04390	Hippo signaling pathway	2024-01-16	157/8661	0.253943	0.330126	0.267308	392255	1	UP000180764
hsa04360	hsa04360	Axon guidance	2024-01-16	182/8661	0.288301	0.349005	0.282595	10509	1	UP000180764
hsa04814	hsa04814	Motor proteins	2024-01-16	193/8661	0.302944	0.349005	0.282595	51168	1	UP000180764
hsa05202	hsa05202	Transcriptional misregulation in cancer	2024-01-16	193/8661	0.302944	0.349005	0.282595	861	1	UP000180764
hsa05167	hsa05167	Kaposi sarcoma-associated herpesvirus infection	2024-01-16	194/8661	0.304261	0.349005	0.282595	1827	1	UP000180764
hsa04015	hsa04015	Rap1 signaling pathway	2024-01-16	210/8661	0.325019	0.362164	0.293251	9693	1	UP000180764
hsa04060	hsa04060	Cytokine-cytokine receptor interaction	2024-01-16	297/8661	0.428098	0.455838	0.3691	392255	1	UP000180764
hsa04010	hsa04010	MAPK signaling pathway	2024-01-16	301/8661	0.432462	0.455838	0.3691	9693	1	UP000180764
hsa04151	hsa04151	PI3K-Akt signaling pathway	2024-01-16	359/8661	0.492338	0.505294	0.409145	2538	1	UP000180764
hsa04740	hsa04740	Olfactory transduction	2024-01-16	439/8661	0.56526	0.56526	0.457701	219874	1	UP000180764
hsa04136	hsa04136	Autophagy - other	2024-01-08	32/8661	0.02919	0.202461	0.195357	2475	1	UP000119554
hsa05165	hsa05165	Human papillomavirus infection	2024-02-08	331/8661	0.0350025	0.202461	0.195357	3915/2475	2	UP000119554
hsa03022	hsa03022	Basal transcription factors	2024-01-08	44/8661	0.0399425	0.202461	0.195357	6883	1	UP000119554
hsa041511	hsa04151	PI3K-Akt signaling pathway	2024-02-08	359/8661	0.0406504	0.202461	0.195357	3915/2475	2	UP000119554
hsa04930	hsa04930	Type II diabetes mellitus	2024-01-08	46/8661	0.0417244	0.202461	0.195357	2475	1	UP000119554
hsa04213	hsa04213	Longevity regulating pathway - multiple species	2024-01-08	61/8661	0.0549967	0.202461	0.195357	2475	1	UP000119554
hsa052211	hsa05221	Acute myeloid leukemia	2024-01-08	67/8661	0.0602604	0.202461	0.195357	2475	1	UP000119554
hsa049201	hsa04920	Adipocytokine signaling pathway	2024-01-08	70/8661	0.0628826	0.202461	0.195357	2475	1	UP000119554
hsa05230	hsa05230	Central carbon metabolism in cancer	2024-01-08	70/8661	0.0628826	0.202461	0.195357	2475	1	UP000119554
hsa05214	hsa05214	Glioma	2024-01-08	75/8661	0.0672388	0.202461	0.195357	2475	1	UP000119554
hsa05212	hsa05212	Pancreatic cancer	2024-01-08	76/8661	0.0681079	0.202461	0.195357	2475	1	UP000119554
hsa01521	hsa01521	EGFR tyrosine kinase inhibitor resistance	2024-01-08	79/8661	0.0707109	0.202461	0.195357	2475	1	UP000119554
hsa04012	hsa04012	ErbB signaling pathway	2024-01-08	85/8661	0.0758979	0.202461	0.195357	2475	1	UP000119554
hsa05210	hsa05210	Colorectal cancer	2024-01-08	86/8661	0.07676	0.202461	0.195357	2475	1	UP000119554
hsa04211	hsa04211	Longevity regulating pathway	2024-01-08	89/8661	0.0793418	0.202461	0.195357	2475	1	UP000119554
hsa04512	hsa04512	ECM-receptor interaction	2024-01-08	89/8661	0.0793418	0.202461	0.195357	3915	1	UP000119554
hsa05235	hsa05235	PD-L1 expression and PD-1 checkpoint pathway in cancer	2024-01-08	89/8661	0.0793418	0.202461	0.195357	2475	1	UP000119554
hsa05222	hsa05222	Small cell lung cancer	2024-01-08	92/8661	0.0819174	0.202461	0.195357	3915	1	UP000119554
hsa05215	hsa05215	Prostate cancer	2024-01-08	97/8661	0.086196	0.202461	0.195357	2475	1	UP000119554
hsa01522	hsa01522	Endocrine resistance	2024-01-08	98/8661	0.0870496	0.202461	0.195357	2475	1	UP000119554
hsa05231	hsa05231	Choline metabolism in cancer	2024-01-08	98/8661	0.0870496	0.202461	0.195357	2475	1	UP000119554
hsa05146	hsa05146	Amoebiasis	2024-01-08	102/8661	0.0904572	0.202461	0.195357	3915	1	UP000119554
hsa043501	hsa04350	TGF-beta signaling pathway	2024-01-08	108/8661	0.0955476	0.202461	0.195357	285704	1	UP000119554
hsa046591	hsa04659	Th17 cell differentiation	2024-01-08	108/8661	0.0955476	0.202461	0.195357	2475	1	UP000119554
hsa049311	hsa04931	Insulin resistance	2024-01-08	108/8661	0.0955476	0.202461	0.195357	2475	1	UP000119554
hsa04066	hsa04066	HIF-1 signaling pathway	2024-01-08	109/8661	0.0963935	0.202461	0.195357	2475	1	UP000119554
hsa05145	hsa05145	Toxoplasmosis	2024-01-08	111/8661	0.0980834	0.202461	0.195357	3915	1	UP000119554
hsa04935	hsa04935	Growth hormone synthesis, secretion and action	2024-01-08	120/8661	0.105654	0.202461	0.195357	2475	1	UP000119554
hsa041521	hsa04152	AMPK signaling pathway	2024-01-08	121/8661	0.106491	0.202461	0.195357	2475	1	UP000119554
hsa049191	hsa04919	Thyroid hormone signaling pathway	2024-01-08	121/8661	0.106491	0.202461	0.195357	2475	1	UP000119554
hsa049101	hsa04910	Insulin signaling pathway	2024-01-08	137/8661	0.119801	0.202461	0.195357	2475	1	UP000119554
hsa04371	hsa04371	Apelin signaling pathway	2024-01-08	139/8661	0.121453	0.202461	0.195357	2475	1	UP000119554
hsa05017	hsa05017	Spinocerebellar ataxia	2024-01-08	143/8661	0.124748	0.202461	0.195357	2475	1	UP000119554
hsa05224	hsa05224	Breast cancer	2024-01-08	147/8661	0.128032	0.202461	0.195357	2475	1	UP000119554
hsa04072	hsa04072	Phospholipase D signaling pathway	2024-01-08	148/8661	0.128851	0.202461	0.195357	2475	1	UP000119554
hsa05226	hsa05226	Gastric cancer	2024-01-08	149/8661	0.12967	0.202461	0.195357	2475	1	UP000119554
hsa04148	hsa04148	Efferocytosis	2024-01-08	156/8661	0.135382	0.202461	0.195357	343702	1	UP000119554
hsa04150	hsa04150	mTOR signaling pathway	2024-01-08	156/8661	0.135382	0.202461	0.195357	2475	1	UP000119554
hsa04218	hsa04218	Cellular senescence	2024-01-08	156/8661	0.135382	0.202461	0.195357	2475	1	UP000119554
hsa04514	hsa04514	Cell adhesion molecules	2024-01-08	157/8661	0.136195	0.202461	0.195357	1462	1	UP000119554
hsa04140	hsa04140	Autophagy - animal	2024-01-08	165/8661	0.142677	0.202461	0.195357	2475	1	UP000119554
hsa04630	hsa04630	JAK-STAT signaling pathway	2024-01-08	166/8661	0.143484	0.202461	0.195357	2475	1	UP000119554
hsa05225	hsa05225	Hepatocellular carcinoma	2024-01-08	168/8661	0.145097	0.202461	0.195357	2475	1	UP000119554
hsa04621	hsa04621	NOD-like receptor signaling pathway	2024-01-08	186/8661	0.159491	0.211656	0.204229	222545	1	UP000119554
hsa046131	hsa04613	Neutrophil extracellular trap formation	2024-01-08	191/8661	0.163451	0.211656	0.204229	2475	1	UP000119554
hsa051671	hsa05167	Kaposi sarcoma-associated herpesvirus infection	2024-01-08	194/8661	0.16582	0.211656	0.204229	2475	1	UP000119554
hsa04510	hsa04510	Focal adhesion	2024-01-08	203/8661	0.17289	0.211656	0.204229	3915	1	UP000119554
hsa05415	hsa05415	Diabetic cardiomyopathy	2024-01-08	203/8661	0.17289	0.211656	0.204229	2475	1	UP000119554
hsa05205	hsa05205	Proteoglycans in cancer	2024-01-08	205/8661	0.174454	0.211656	0.204229	2475	1	UP000119554
hsa05170	hsa05170	Human immunodeficiency virus 1 infection	2024-01-08	212/8661	0.179907	0.211656	0.204229	2475	1	UP000119554
hsa05207	hsa05207	Chemical carcinogenesis - receptor activation	2024-01-08	212/8661	0.179907	0.211656	0.204229	2475	1	UP000119554
hsa05163	hsa05163	Human cytomegalovirus infection	2024-01-08	225/8661	0.189952	0.219175	0.211485	2475	1	UP000119554
hsa04714	hsa04714	Thermogenesis	2024-01-08	232/8661	0.195316	0.221112	0.213354	2475	1	UP000119554
hsa05131	hsa05131	Shigellosis	2024-01-08	247/8661	0.206705	0.229673	0.221614	2475	1	UP000119554
hsa05020	hsa05020	Prion disease	2024-01-08	272/8661	0.225375	0.245863	0.237236	3915	1	UP000119554
hsa05016	hsa05016	Huntington disease	2024-01-08	306/8661	0.250147	0.266332	0.256987	2475	1	UP000119554
hsa05206	hsa05206	MicroRNAs in cancer	2024-01-08	310/8661	0.253016	0.266332	0.256987	2475	1	UP000119554
hsa05014	hsa05014	Amyotrophic lateral sclerosis	2024-01-08	364/8661	0.29081	0.300838	0.290282	2475	1	UP000119554
hsa05010	hsa05010	Alzheimer disease	2024-01-08	384/8661	0.304377	0.309536	0.298675	2475	1	UP000119554
hsa05022	hsa05022	Pathways of neurodegeneration - multiple diseases	2024-01-08	476/8661	0.363903	0.363903	0.351134	2475	1	UP000119554
hsa04658	hsa04658	Th1 and Th2 cell differentiation	2024-02-22	92/8661	0.0224604	0.408806	0.408806	4853/3458	2	UP000006934
hsa049221	hsa04922	Glucagon signaling pathway	2024-02-22	107/8661	0.0297405	0.408806	0.408806	5257/84699	2	UP000006934
hsa04670	hsa04670	Leukocyte transendothelial migration	2024-02-22	115/8661	0.0339604	0.408806	0.408806	5010/4301	2	UP000006934
hsa00770	hsa00770	Pantothenate and CoA biosynthesis	2024-01-22	21/8661	0.0520678	0.408806	0.408806	80347	1	UP000006934
hsa04614	hsa04614	Renin-angiotensin system	2024-01-22	23/8661	0.0568893	0.408806	0.408806	4311	1	UP000006934
hsa045141	hsa04514	Cell adhesion molecules	2024-02-22	157/8661	0.0595273	0.408806	0.408806	64115/5010	2	UP000006934
hsa05160	hsa05160	Hepatitis C	2024-02-22	158/8661	0.0601993	0.408806	0.408806	5010/3458	2	UP000006934
hsa045301	hsa04530	Tight junction	2024-02-22	170/8661	0.0684684	0.408806	0.408806	5010/4301	2	UP000006934
hsa05143	hsa05143	African trypanosomiasis	2024-01-22	37/8661	0.0899907	0.408806	0.408806	3458	1	UP000006934
hsa05330	hsa05330	Allograft rejection	2024-01-22	38/8661	0.0923122	0.408806	0.408806	3458	1	UP000006934
hsa052071	hsa05207	Chemical carcinogenesis - receptor activation	2024-02-22	212/8661	0.100067	0.408806	0.408806	4853/84699	2	UP000006934
hsa00513	hsa00513	Various types of N-glycan biosynthesis	2024-01-22	42/8661	0.101542	0.408806	0.408806	11320	1	UP000006934
hsa05332	hsa05332	Graft-versus-host disease	2024-01-22	42/8661	0.101542	0.408806	0.408806	3458	1	UP000006934
hsa04940	hsa04940	Type I diabetes mellitus	2024-01-22	43/8661	0.103835	0.408806	0.408806	3458	1	UP000006934
hsa04962	hsa04962	Vasopressin-regulated water reabsorption	2024-01-22	44/8661	0.106123	0.408806	0.408806	84699	1	UP000006934
hsa04024	hsa04024	cAMP signaling pathway	2024-02-22	225/8661	0.110567	0.408806	0.408806	84699/4301	2	UP000006934
hsa03050	hsa03050	Proteasome	2024-01-22	46/8661	0.110681	0.408806	0.408806	3458	1	UP000006934
hsa05030	hsa05030	Cocaine addiction	2024-01-22	49/8661	0.117478	0.408806	0.408806	84699	1	UP000006934
hsa05144	hsa05144	Malaria	2024-01-22	50/8661	0.119732	0.408806	0.408806	3458	1	UP000006934
hsa00510	hsa00510	N-Glycan biosynthesis	2024-01-22	53/8661	0.126463	0.408806	0.408806	11320	1	UP000006934
hsa05132	hsa05132	Salmonella infection	2024-02-22	249/8661	0.130689	0.408806	0.408806	29109/5287	2	UP000006934
hsa04020	hsa04020	Calcium signaling pathway	2024-02-22	253/8661	0.134127	0.408806	0.408806	5257/6263	2	UP000006934
hsa04330	hsa04330	Notch signaling pathway	2024-01-22	62/8661	0.146361	0.408806	0.408806	4853	1	UP000006934
hsa00310	hsa00310	Lysine degradation	2024-01-22	63/8661	0.148545	0.408806	0.408806	64324	1	UP000006934
hsa050201	hsa05020	Prion disease	2024-02-22	272/8661	0.150737	0.408806	0.408806	6263/84699	2	UP000006934
hsa04927	hsa04927	Cortisol synthesis and secretion	2024-01-22	65/8661	0.152897	0.408806	0.408806	84699	1	UP000006934
hsa05321	hsa05321	Inflammatory bowel disease	2024-01-22	65/8661	0.152897	0.408806	0.408806	3458	1	UP000006934
hsa00970	hsa00970	Aminoacyl-tRNA biosynthesis	2024-01-22	66/8661	0.155065	0.408806	0.408806	51520	1	UP000006934
hsa05031	hsa05031	Amphetamine addiction	2024-01-22	69/8661	0.161537	0.408806	0.408806	84699	1	UP000006934
hsa00562	hsa00562	Inositol phosphate metabolism	2024-01-22	73/8661	0.170093	0.408806	0.408806	5287	1	UP000006934
hsa04918	hsa04918	Thyroid hormone synthesis	2024-01-22	75/8661	0.17434	0.408806	0.408806	84699	1	UP000006934
hsa05140	hsa05140	Leishmaniasis	2024-01-22	77/8661	0.178566	0.408806	0.408806	3458	1	UP000006934
hsa04612	hsa04612	Antigen processing and presentation	2024-01-22	78/8661	0.180671	0.408806	0.408806	3458	1	UP000006934
hsa03018	hsa03018	RNA degradation	2024-01-22	79/8661	0.182771	0.408806	0.408806	54464	1	UP000006934
hsa03083	hsa03083	Polycomb repressive complex	2024-01-22	84/8661	0.193195	0.408806	0.408806	10238	1	UP000006934
hsa05412	hsa05412	Arrhythmogenic right ventricular cardiomyopathy	2024-01-22	84/8661	0.193195	0.408806	0.408806	1829	1	UP000006934
hsa04742	hsa04742	Taste transduction	2024-01-22	86/8661	0.197329	0.408806	0.408806	6326	1	UP000006934
hsa04911	hsa04911	Insulin secretion	2024-01-22	86/8661	0.197329	0.408806	0.408806	84699	1	UP000006934
hsa042111	hsa04211	Longevity regulating pathway	2024-01-22	89/8661	0.203492	0.408806	0.408806	84699	1	UP000006934
hsa052351	hsa05235	PD-L1 expression and PD-1 checkpoint pathway in cancer	2024-01-22	89/8661	0.203492	0.408806	0.408806	3458	1	UP000006934
hsa051651	hsa05165	Human papillomavirus infection	2024-02-22	331/8661	0.204652	0.408806	0.408806	4853/84699	2	UP000006934
hsa04520	hsa04520	Adherens junction	2024-01-22	93/8661	0.211639	0.408806	0.408806	4301	1	UP000006934
hsa04970	hsa04970	Salivary secretion	2024-01-22	93/8661	0.211639	0.408806	0.408806	6263	1	UP000006934
hsa05323	hsa05323	Rheumatoid arthritis	2024-01-22	93/8661	0.211639	0.408806	0.408806	3458	1	UP000006934
hsa04657	hsa04657	IL-17 signaling pathway	2024-01-22	94/8661	0.213663	0.408806	0.408806	3458	1	UP000006934
hsa04070	hsa04070	Phosphatidylinositol signaling system	2024-01-22	97/8661	0.219706	0.408806	0.408806	5287	1	UP000006934
hsa04713	hsa04713	Circadian entrainment	2024-01-22	97/8661	0.219706	0.408806	0.408806	6263	1	UP000006934
hsa052151	hsa05215	Prostate cancer	2024-01-22	97/8661	0.219706	0.408806	0.408806	84699	1	UP000006934
hsa015221	hsa01522	Endocrine resistance	2024-01-22	98/8661	0.221711	0.408806	0.408806	4853	1	UP000006934
hsa04925	hsa04925	Aldosterone synthesis and secretion	2024-01-22	98/8661	0.221711	0.408806	0.408806	84699	1	UP000006934
hsa04640	hsa04640	Hematopoietic cell lineage	2024-01-22	99/8661	0.22371	0.408806	0.408806	4311	1	UP000006934
hsa04916	hsa04916	Melanogenesis	2024-01-22	101/8661	0.227695	0.408806	0.408806	84699	1	UP000006934
hsa05142	hsa05142	Chagas disease	2024-01-22	102/8661	0.229679	0.408806	0.408806	3458	1	UP000006934
hsa051461	hsa05146	Amoebiasis	2024-01-22	102/8661	0.229679	0.408806	0.408806	3458	1	UP000006934
hsa04974	hsa04974	Protein digestion and absorption	2024-01-22	103/8661	0.23166	0.408806	0.408806	4311	1	UP000006934
hsa04928	hsa04928	Parathyroid hormone synthesis, secretion and action	2024-01-22	106/8661	0.23757	0.408806	0.408806	84699	1	UP000006934
hsa043502	hsa04350	TGF-beta signaling pathway	2024-01-22	108/8661	0.241487	0.408806	0.408806	3458	1	UP000006934
hsa046592	hsa04659	Th17 cell differentiation	2024-01-22	108/8661	0.241487	0.408806	0.408806	3458	1	UP000006934
hsa049312	hsa04931	Insulin resistance	2024-01-22	108/8661	0.241487	0.408806	0.408806	84699	1	UP000006934
hsa040661	hsa04066	HIF-1 signaling pathway	2024-01-22	109/8661	0.243438	0.408806	0.408806	3458	1	UP000006934
hsa051451	hsa05145	Toxoplasmosis	2024-01-22	111/8661	0.247326	0.408806	0.408806	3458	1	UP000006934
hsa04725	hsa04725	Cholinergic synapse	2024-01-22	113/8661	0.251194	0.408806	0.408806	84699	1	UP000006934
hsa04668	hsa04668	TNF signaling pathway	2024-01-22	114/8661	0.253122	0.408806	0.408806	84699	1	UP000006934
hsa050101	hsa05010	Alzheimer disease	2024-02-22	384/8661	0.25489	0.408806	0.408806	6263/4311	2	UP000006934
hsa049351	hsa04935	Growth hormone synthesis, secretion and action	2024-01-22	120/8661	0.264586	0.408806	0.408806	84699	1	UP000006934
hsa041522	hsa04152	AMPK signaling pathway	2024-01-22	121/8661	0.26648	0.408806	0.408806	84699	1	UP000006934
hsa04660	hsa04660	T cell receptor signaling pathway	2024-01-22	121/8661	0.26648	0.408806	0.408806	3458	1	UP000006934
hsa049192	hsa04919	Thyroid hormone signaling pathway	2024-01-22	121/8661	0.26648	0.408806	0.408806	4853	1	UP000006934
hsa04926	hsa04926	Relaxin signaling pathway	2024-01-22	129/8661	0.281468	0.408806	0.408806	84699	1	UP000006934
hsa04650	hsa04650	Natural killer cell mediated cytotoxicity	2024-01-22	132/8661	0.287012	0.408806	0.408806	3458	1	UP000006934
hsa04728	hsa04728	Dopaminergic synapse	2024-01-22	132/8661	0.287012	0.408806	0.408806	84699	1	UP000006934
hsa04380	hsa04380	Osteoclast differentiation	2024-01-22	135/8661	0.292516	0.408806	0.408806	3458	1	UP000006934
hsa049102	hsa04910	Insulin signaling pathway	2024-01-22	137/8661	0.296163	0.408806	0.408806	5257	1	UP000006934
hsa04915	hsa04915	Estrogen signaling pathway	2024-01-22	137/8661	0.296163	0.408806	0.408806	84699	1	UP000006934
hsa053221	hsa05322	Systemic lupus erythematosus	2024-01-22	137/8661	0.296163	0.408806	0.408806	3458	1	UP000006934
hsa043711	hsa04371	Apelin signaling pathway	2024-01-22	139/8661	0.299791	0.408806	0.408806	6263	1	UP000006934
hsa05418	hsa05418	Fluid shear stress and atherosclerosis	2024-01-22	139/8661	0.299791	0.408806	0.408806	3458	1	UP000006934
hsa052241	hsa05224	Breast cancer	2024-01-22	147/8661	0.314128	0.420236	0.420236	4853	1	UP000006934
hsa012401	hsa01240	Biosynthesis of cofactors	2024-01-22	153/8661	0.324696	0.420236	0.420236	80347	1	UP000006934
hsa04261	hsa04261	Adrenergic signaling in cardiomyocytes	2024-01-22	154/8661	0.326443	0.420236	0.420236	84699	1	UP000006934
hsa049211	hsa04921	Oxytocin signaling pathway	2024-01-22	154/8661	0.326443	0.420236	0.420236	6263	1	UP000006934
hsa04934	hsa04934	Cushing syndrome	2024-01-22	155/8661	0.328184	0.420236	0.420236	84699	1	UP000006934
hsa042171	hsa04217	Necroptosis	2024-01-22	159/8661	0.335109	0.420911	0.420911	3458	1	UP000006934
hsa05161	hsa05161	Hepatitis B	2024-01-22	162/8661	0.340258	0.420911	0.420911	84699	1	UP000006934
hsa04022	hsa04022	cGMP-PKG signaling pathway	2024-01-22	166/8661	0.347064	0.420911	0.420911	84699	1	UP000006934
hsa046301	hsa04630	JAK-STAT signaling pathway	2024-01-22	166/8661	0.347064	0.420911	0.420911	3458	1	UP000006934
hsa03008	hsa03008	Ribosome biogenesis in eukaryotes	2024-01-22	167/8661	0.348755	0.420911	0.420911	54464	1	UP000006934
hsa05164	hsa05164	Influenza A	2024-01-22	171/8661	0.355477	0.424148	0.424148	3458	1	UP000006934
hsa05152	hsa05152	Tuberculosis	2024-01-22	180/8661	0.37036	0.436942	0.436942	3458	1	UP000006934
hsa050341	hsa05034	Alcoholism	2024-01-22	188/8661	0.383314	0.447199	0.447199	84699	1	UP000006934
hsa05130	hsa05130	Pathogenic Escherichia coli infection	2024-01-22	198/8661	0.399148	0.460556	0.460556	5010	1	UP000006934
hsa05203	hsa05203	Viral carcinogenesis	2024-01-22	204/8661	0.408462	0.462904	0.462904	84699	1	UP000006934
hsa052051	hsa05205	Proteoglycans in cancer	2024-01-22	205/8661	0.410001	0.462904	0.462904	7291	1	UP000006934
hsa040151	hsa04015	Rap1 signaling pathway	2024-01-22	210/8661	0.417638	0.46651	0.46651	4301	1	UP000006934
hsa03040	hsa03040	Spliceosome	2024-01-22	217/8661	0.428171	0.473242	0.473242	9716	1	UP000006934
hsa05166	hsa05166	Human T-cell leukemia virus 1 infection	2024-01-22	222/8661	0.435584	0.476274	0.476274	84699	1	UP000006934
hsa051631	hsa05163	Human cytomegalovirus infection	2024-01-22	225/8661	0.439987	0.476274	0.476274	84699	1	UP000006934
hsa047141	hsa04714	Thermogenesis	2024-01-22	232/8661	0.450134	0.482286	0.482286	84699	1	UP000006934
hsa04014	hsa04014	Ras signaling pathway	2024-01-22	236/8661	0.455853	0.483481	0.483481	4301	1	UP000006934
hsa05012	hsa05012	Parkinson disease	2024-01-22	266/8661	0.496973	0.521822	0.521822	6263	1	UP000006934
hsa040601	hsa04060	Cytokine-cytokine receptor interaction	2024-01-22	297/8661	0.53634	0.557581	0.557581	3458	1	UP000006934
hsa050161	hsa05016	Huntington disease	2024-01-22	306/8661	0.547206	0.562675	0.562675	84699	1	UP000006934
hsa052061	hsa05206	MicroRNAs in cancer	2024-01-22	310/8661	0.551958	0.562675	0.562675	4853	1	UP000006934
hsa041512	hsa04151	PI3K-Akt signaling pathway	2024-01-22	359/8661	0.60643	0.612262	0.612262	84699	1	UP000006934
hsa050221	hsa05022	Pathways of neurodegeneration - multiple diseases	2024-01-22	476/8661	0.712101	0.712101	0.712101	6263	1	UP000006934
hsa05150	hsa05150	Staphylococcus aureus infection	1932-03-01	96/8661	0.00518604	0.218698	0.190172	719/3117/3118	3	UP000000832
hsa040701	hsa04070	Phosphatidylinositol signaling system	1932-03-01	97/8661	0.00533821	0.218698	0.190172	3710/5305/8821	3	UP000000832
hsa00020	hsa00020	Citrate cycle (TCA cycle)	1932-02-01	30/8661	0.00539353	0.218698	0.190172	4967/6389	2	UP000000832
hsa05310	hsa05310	Asthma	1932-02-01	31/8661	0.00575226	0.218698	0.190172	3117/3118	2	UP000000832
hsa01200	hsa01200	Carbon metabolism	1932-03-01	115/8661	0.00854704	0.218698	0.190172	5096/4967/6389	3	UP000000832
hsa053301	hsa05330	Allograft rejection	1932-02-01	38/8661	0.00855771	0.218698	0.190172	3117/3118	2	UP000000832
hsa053321	hsa05332	Graft-versus-host disease	1932-02-01	42/8661	0.0103853	0.218698	0.190172	3117/3118	2	UP000000832
hsa049401	hsa04940	Type I diabetes mellitus	1932-02-01	43/8661	0.010867	0.218698	0.190172	3117/3118	2	UP000000832
hsa04672	hsa04672	Intestinal immune network for IgA production	1932-02-01	49/8661	0.0139591	0.249713	0.217141	3117/3118	2	UP000000832
hsa05320	hsa05320	Autoimmune thyroid disease	1932-02-01	53/8661	0.0162077	0.260945	0.226908	3117/3118	2	UP000000832
hsa045142	hsa04514	Cell adhesion molecules	1932-03-01	157/8661	0.0197303	0.270338	0.235076	3117/3118/4685	3	UP000000832
hsa04730	hsa04730	Long-term depression	1932-02-01	60/8661	0.0204878	0.270338	0.235076	3710/3480	2	UP000000832
hsa052251	hsa05225	Hepatocellular carcinoma	1932-03-01	168/8661	0.023554	0.270338	0.235076	6599/3480/6654	3	UP000000832
hsa053211	hsa05321	Inflammatory bowel disease	1932-02-01	65/8661	0.0238028	0.270338	0.235076	3117/3118	2	UP000000832
hsa05416	hsa05416	Viral myocarditis	1932-02-01	67/8661	0.0251867	0.270338	0.235076	3117/3118	2	UP000000832
hsa005621	hsa00562	Inositol phosphate metabolism	1932-02-01	73/8661	0.0295304	0.274915	0.239057	5305/8821	2	UP000000832
hsa052141	hsa05214	Glioma	1932-02-01	75/8661	0.0310405	0.274915	0.239057	3480/6654	2	UP000000832
hsa051401	hsa05140	Leishmaniasis	1932-02-01	77/8661	0.0325808	0.274915	0.239057	3117/3118	2	UP000000832
hsa046121	hsa04612	Antigen processing and presentation	1932-02-01	78/8661	0.0333622	0.274915	0.239057	3117/3118	2	UP000000832
hsa015211	hsa01521	EGFR tyrosine kinase inhibitor resistance	1932-02-01	79/8661	0.034151	0.274915	0.239057	3480/6654	2	UP000000832
hsa045101	hsa04510	Focal adhesion	1932-03-01	203/8661	0.0382269	0.275761	0.239792	64098/3480/6654	3	UP000000832
hsa052052	hsa05205	Proteoglycans in cancer	1932-03-01	205/8661	0.0391797	0.275761	0.239792	3710/3480/6654	3	UP000000832
hsa04540	hsa04540	Gap junction	1932-02-01	88/8661	0.041572	0.275761	0.239792	3710/6654	2	UP000000832
hsa046581	hsa04658	Th1 and Th2 cell differentiation	1932-02-01	92/8661	0.0450491	0.275761	0.239792	3117/3118	2	UP000000832
hsa04912	hsa04912	GnRH signaling pathway	1932-02-01	93/8661	0.0459349	0.275761	0.239792	3710/6654	2	UP000000832
hsa053231	hsa05323	Rheumatoid arthritis	1932-02-01	93/8661	0.0459349	0.275761	0.239792	3117/3118	2	UP000000832
hsa051661	hsa05166	Human T-cell leukemia virus 1 infection	1932-03-01	222/8661	0.0477682	0.275761	0.239792	3117/3118/11200	3	UP000000832
hsa052152	hsa05215	Prostate cancer	1932-02-01	97/8661	0.0495424	0.275761	0.239792	3480/6654	2	UP000000832
hsa015222	hsa01522	Endocrine resistance	1932-02-01	98/8661	0.0504601	0.275761	0.239792	3480/6654	2	UP000000832
hsa046401	hsa04640	Hematopoietic cell lineage	1932-02-01	99/8661	0.051384	0.275761	0.239792	3117/3118	2	UP000000832
hsa047142	hsa04714	Thermogenesis	1932-03-01	232/8661	0.0532236	0.276419	0.240364	6599/6654/6389	3	UP000000832
hsa046593	hsa04659	Th17 cell differentiation	1932-02-01	108/8661	0.0599698	0.301723	0.262368	3117/3118	2	UP000000832
hsa051452	hsa05145	Toxoplasmosis	1932-02-01	111/8661	0.0629357	0.30705	0.267	3117/3118	2	UP000000832
hsa00785	hsa00785	Lipoic acid metabolism	1932-01-01	19/8661	0.0679819	0.321914	0.279926	4967	1	UP000000832
hsa049352	hsa04935	Growth hormone synthesis, secretion and action	1932-02-01	120/8661	0.0721261	0.33178	0.288504	3710/6654	2	UP000000832
hsa047401	hsa04740	Olfactory transduction	1932-04-01	439/8661	0.0764129	0.338959	0.294747	219437/504190/219417/219447	4	UP000000832
hsa050202	hsa05020	Prion disease	1932-03-01	272/8661	0.0778974	0.338959	0.294747	3710/6389/4685	3	UP000000832
hsa040681	hsa04068	FoxO signaling pathway	1932-02-01	131/8661	0.0839127	0.346409	0.301225	3480/6654	2	UP000000832
hsa04114	hsa04114	Oocyte meiosis	1932-02-01	131/8661	0.0839127	0.346409	0.301225	3710/3480	2	UP000000832
hsa049151	hsa04915	Estrogen signaling pathway	1932-02-01	137/8661	0.0905774	0.355682	0.309289	3710/6654	2	UP000000832
hsa053222	hsa05322	Systemic lupus erythematosus	1932-02-01	137/8661	0.0905774	0.355682	0.309289	3117/3118	2	UP000000832
hsa052242	hsa05224	Breast cancer	1932-02-01	147/8661	0.102022	0.3709	0.322522	3480/6654	2	UP000000832
hsa00630	hsa00630	Glyoxylate and dicarboxylate metabolism	1932-01-01	30/8661	0.10527	0.3709	0.322522	5096	1	UP000000832
hsa04145	hsa04145	Phagosome	1932-02-01	152/8661	0.107892	0.3709	0.322522	3117/3118	2	UP000000832
hsa049341	hsa04934	Cushing syndrome	1932-02-01	155/8661	0.111457	0.3709	0.322522	3710/8085	2	UP000000832
hsa00640	hsa00640	Propanoate metabolism	1932-01-01	32/8661	0.111893	0.3709	0.322522	5096	1	UP000000832
hsa041501	hsa04150	mTOR signaling pathway	1932-02-01	156/8661	0.112652	0.3709	0.322522	3480/6654	2	UP000000832
hsa042181	hsa04218	Cellular senescence	1932-02-01	156/8661	0.112652	0.3709	0.322522	3710/11200	2	UP000000832
hsa04110	hsa04110	Cell cycle	1932-02-01	157/8661	0.113851	0.3709	0.322522	546/11200	2	UP000000832
hsa01210	hsa01210	2-Oxocarboxylic acid metabolism	1932-01-01	33/8661	0.115186	0.3709	0.322522	4967	1	UP000000832
hsa03030	hsa03030	DNA replication	1932-01-01	36/8661	0.124996	0.394595	0.343126	79621	1	UP000000832
hsa051641	hsa05164	Influenza A	1932-02-01	171/8661	0.13098	0.405533	0.352638	3117/3118	2	UP000000832
hsa051521	hsa05152	Tuberculosis	1932-02-01	180/8661	0.142297	0.43226	0.375879	3117/3118	2	UP000000832
hsa030501	hsa03050	Proteasome	1932-01-01	46/8661	0.15694	0.467913	0.406881	23198	1	UP000000832
hsa00280	hsa00280	Valine, leucine and isoleucine degradation	1932-01-01	48/8661	0.163191	0.470679	0.409286	5096	1	UP000000832
hsa050102	hsa05010	Alzheimer disease	1932-03-01	384/8661	0.16747	0.470679	0.409286	3710/57142/6389	3	UP000000832
hsa05110	hsa05110	Vibrio cholerae infection	1932-01-01	50/8661	0.169398	0.470679	0.409286	30001	1	UP000000832
hsa05169	hsa05169	Epstein-Barr virus infection	1932-02-01	202/8661	0.17079	0.470679	0.409286	3117/3118	2	UP000000832
hsa049131	hsa04913	Ovarian steroidogenesis	1932-01-01	51/8661	0.172485	0.470679	0.409286	3480	1	UP000000832
hsa05213	hsa05213	Endometrial cancer	1932-01-01	58/8661	0.193783	0.495275	0.430674	6654	1	UP000000832
hsa05208	hsa05208	Chemical carcinogenesis - reactive oxygen species	1932-02-01	223/8661	0.198834	0.495275	0.430674	6654/6389	2	UP000000832
hsa051632	hsa05163	Human cytomegalovirus infection	1932-02-01	225/8661	0.201538	0.495275	0.430674	3710/6654	2	UP000000832
hsa042131	hsa04213	Longevity regulating pathway - multiple species	1932-01-01	61/8661	0.202747	0.495275	0.430674	3480	1	UP000000832
hsa04810	hsa04810	Regulation of actin cytoskeleton	1932-02-01	229/8661	0.20696	0.495275	0.430674	5305/6654	2	UP000000832
hsa003101	hsa00310	Lysine degradation	1932-01-01	63/8661	0.208669	0.495275	0.430674	8085	1	UP000000832
hsa04929	hsa04929	GnRH secretion	1932-01-01	64/8661	0.211614	0.495275	0.430674	3710	1	UP000000832
hsa049271	hsa04927	Cortisol synthesis and secretion	1932-01-01	65/8661	0.214549	0.495275	0.430674	3710	1	UP000000832
hsa040141	hsa04014	Ras signaling pathway	1932-02-01	236/8661	0.216491	0.495275	0.430674	3480/6654	2	UP000000832
hsa04720	hsa04720	Long-term potentiation	1932-01-01	67/8661	0.220386	0.495275	0.430674	3710	1	UP000000832
hsa052212	hsa05221	Acute myeloid leukemia	1932-01-01	67/8661	0.220386	0.495275	0.430674	6654	1	UP000000832
hsa04664	hsa04664	Fc epsilon RI signaling pathway	1932-01-01	68/8661	0.223289	0.495275	0.430674	6654	1	UP000000832
hsa04924	hsa04924	Renin secretion	1932-01-01	69/8661	0.226181	0.495275	0.430674	3710	1	UP000000832
hsa05211	hsa05211	Renal cell carcinoma	1932-01-01	69/8661	0.226181	0.495275	0.430674	6654	1	UP000000832
hsa04917	hsa04917	Prolactin signaling pathway	1932-01-01	70/8661	0.229063	0.495275	0.430674	6654	1	UP000000832
hsa05218	hsa05218	Melanoma	1932-01-01	72/8661	0.234796	0.495275	0.430674	3480	1	UP000000832
hsa05223	hsa05223	Non-small cell lung cancer	1932-01-01	72/8661	0.234796	0.495275	0.430674	6654	1	UP000000832
hsa04115	hsa04115	p53 signaling pathway	1932-01-01	74/8661	0.240488	0.495275	0.430674	11200	1	UP000000832
hsa049181	hsa04918	Thyroid hormone synthesis	1932-01-01	75/8661	0.243318	0.495275	0.430674	3710	1	UP000000832
hsa04971	hsa04971	Gastric acid secretion	1932-01-01	76/8661	0.246138	0.495275	0.430674	3710	1	UP000000832
hsa052201	hsa05220	Chronic myeloid leukemia	1932-01-01	76/8661	0.246138	0.495275	0.430674	6654	1	UP000000832
hsa050222	hsa05022	Pathways of neurodegeneration - multiple diseases	1932-03-01	476/8661	0.256269	0.495275	0.430674	3710/3064/6389	3	UP000000832
hsa050121	hsa05012	Parkinson disease	1932-02-01	266/8661	0.257749	0.495275	0.430674	3710/6389	2	UP000000832
hsa030831	hsa03083	Polycomb repressive complex	1932-01-01	84/8661	0.268336	0.495275	0.430674	22823	1	UP000000832
hsa04662	hsa04662	B cell receptor signaling pathway	1932-01-01	84/8661	0.268336	0.495275	0.430674	6654	1	UP000000832
hsa040121	hsa04012	ErbB signaling pathway	1932-01-01	85/8661	0.271066	0.495275	0.430674	6654	1	UP000000832
hsa04610	hsa04610	Complement and coagulation cascades	1932-01-01	86/8661	0.273786	0.495275	0.430674	719	1	UP000000832
hsa047421	hsa04742	Taste transduction	1932-01-01	86/8661	0.273786	0.495275	0.430674	3710	1	UP000000832
hsa049111	hsa04911	Insulin secretion	1932-01-01	86/8661	0.273786	0.495275	0.430674	3710	1	UP000000832
hsa052101	hsa05210	Colorectal cancer	1932-01-01	86/8661	0.273786	0.495275	0.430674	6654	1	UP000000832
hsa042112	hsa04211	Longevity regulating pathway	1932-01-01	89/8661	0.281886	0.504264	0.43849	3480	1	UP000000832
hsa045201	hsa04520	Adherens junction	1932-01-01	93/8661	0.292552	0.506827	0.440719	3480	1	UP000000832
hsa049701	hsa04970	Salivary secretion	1932-01-01	93/8661	0.292552	0.506827	0.440719	3710	1	UP000000832
hsa047131	hsa04713	Circadian entrainment	1932-01-01	97/8661	0.303063	0.506827	0.440719	3710	1	UP000000832
hsa04750	hsa04750	Inflammatory mediator regulation of TRP channels	1932-01-01	98/8661	0.305667	0.506827	0.440719	3710	1	UP000000832
hsa049251	hsa04925	Aldosterone synthesis and secretion	1932-01-01	98/8661	0.305667	0.506827	0.440719	3710	1	UP000000832
hsa052311	hsa05231	Choline metabolism in cancer	1932-01-01	98/8661	0.305667	0.506827	0.440719	6654	1	UP000000832
hsa040101	hsa04010	MAPK signaling pathway	1932-02-01	301/8661	0.306153	0.506827	0.440719	3480/6654	2	UP000000832
hsa050162	hsa05016	Huntington disease	1932-02-01	306/8661	0.313048	0.506827	0.440719	3064/6389	2	UP000000832
hsa04914	hsa04914	Progesterone-mediated oocyte maturation	1932-01-01	102/8661	0.31599	0.506827	0.440719	3480	1	UP000000832
hsa04972	hsa04972	Pancreatic secretion	1932-01-01	102/8661	0.31599	0.506827	0.440719	3710	1	UP000000832
hsa04137	hsa04137	Mitophagy - animal	1932-01-01	103/8661	0.318547	0.506827	0.440719	64786	1	UP000000832
hsa04625	hsa04625	C-type lectin receptor signaling pathway	1932-01-01	104/8661	0.321095	0.506827	0.440719	3710	1	UP000000832
hsa049281	hsa04928	Parathyroid hormone synthesis, secretion and action	1932-01-01	106/8661	0.326164	0.508829	0.44246	3710	1	UP000000832
hsa049222	hsa04922	Glucagon signaling pathway	1932-01-01	107/8661	0.328684	0.508829	0.44246	3710	1	UP000000832
hsa040662	hsa04066	HIF-1 signaling pathway	1932-01-01	109/8661	0.333698	0.51167	0.444931	3480	1	UP000000832
hsa047251	hsa04725	Cholinergic synapse	1932-01-01	113/8661	0.343617	0.512203	0.445394	3710	1	UP000000832
hsa051652	hsa05165	Human papillomavirus infection	1932-02-01	331/8661	0.347319	0.512203	0.445394	7337/6654	2	UP000000832
hsa04724	hsa04724	Glutamatergic synapse	1932-01-01	115/8661	0.348522	0.512203	0.445394	3710	1	UP000000832
hsa04726	hsa04726	Serotonergic synapse	1932-01-01	115/8661	0.348522	0.512203	0.445394	3710	1	UP000000832
hsa030821	hsa03082	ATP-dependent chromatin remodeling	1932-01-01	117/8661	0.353392	0.512203	0.445394	6599	1	UP000000832
hsa04722	hsa04722	Neurotrophin signaling pathway	1932-01-01	119/8661	0.358227	0.512203	0.445394	6654	1	UP000000832
hsa041523	hsa04152	AMPK signaling pathway	1932-01-01	121/8661	0.363026	0.512203	0.445394	3480	1	UP000000832
hsa046601	hsa04660	T cell receptor signaling pathway	1932-01-01	121/8661	0.363026	0.512203	0.445394	6654	1	UP000000832
hsa04611	hsa04611	Platelet activation	1932-01-01	124/8661	0.370161	0.512203	0.445394	3710	1	UP000000832
hsa049261	hsa04926	Relaxin signaling pathway	1932-01-01	129/8661	0.38188	0.512203	0.445394	6654	1	UP000000832
hsa041513	hsa04151	PI3K-Akt signaling pathway	1932-02-01	359/8661	0.385108	0.512203	0.445394	3480/6654	2	UP000000832
hsa046501	hsa04650	Natural killer cell mediated cytotoxicity	1932-01-01	132/8661	0.38881	0.512203	0.445394	6654	1	UP000000832
hsa047281	hsa04728	Dopaminergic synapse	1932-01-01	132/8661	0.38881	0.512203	0.445394	3710	1	UP000000832
hsa050141	hsa05014	Amyotrophic lateral sclerosis	1932-02-01	364/8661	0.391771	0.512203	0.445394	3710/6389	2	UP000000832
hsa00190	hsa00190	Oxidative phosphorylation	1932-01-01	134/8661	0.393387	0.512203	0.445394	6389	1	UP000000832
hsa04270	hsa04270	Vascular smooth muscle contraction	1932-01-01	134/8661	0.393387	0.512203	0.445394	3710	1	UP000000832
hsa043801	hsa04380	Osteoclast differentiation	1932-01-01	135/8661	0.395664	0.512203	0.445394	3710	1	UP000000832
hsa04210	hsa04210	Apoptosis	1932-01-01	136/8661	0.397932	0.512203	0.445394	3710	1	UP000000832
hsa049103	hsa04910	Insulin signaling pathway	1932-01-01	137/8661	0.400192	0.512203	0.445394	6654	1	UP000000832
hsa05162	hsa05162	Measles	1932-01-01	138/8661	0.402444	0.512203	0.445394	9367	1	UP000000832
hsa043712	hsa04371	Apelin signaling pathway	1932-01-01	139/8661	0.404687	0.512203	0.445394	3710	1	UP000000832
hsa04120	hsa04120	Ubiquitin mediated proteolysis	1932-01-01	142/8661	0.411369	0.512203	0.445394	7337	1	UP000000832
hsa04936	hsa04936	Alcoholic liver disease	1932-01-01	142/8661	0.411369	0.512203	0.445394	719	1	UP000000832
hsa04550	hsa04550	Signaling pathways regulating pluripotency of stem cells	1932-01-01	143/8661	0.41358	0.512203	0.445394	3480	1	UP000000832
hsa050171	hsa05017	Spinocerebellar ataxia	1932-01-01	143/8661	0.41358	0.512203	0.445394	3710	1	UP000000832
hsa040721	hsa04072	Phospholipase D signaling pathway	1932-01-01	148/8661	0.424516	0.516506	0.449136	6654	1	UP000000832
hsa04723	hsa04723	Retrograde endocannabinoid signaling	1932-01-01	148/8661	0.424516	0.516506	0.449136	3710	1	UP000000832
hsa052261	hsa05226	Gastric cancer	1932-01-01	149/8661	0.426679	0.516506	0.449136	6654	1	UP000000832
hsa012402	hsa01240	Biosynthesis of cofactors	1932-01-01	153/8661	0.435253	0.520283	0.45242	57026	1	UP000000832
hsa049212	hsa04921	Oxytocin signaling pathway	1932-01-01	154/8661	0.437377	0.520283	0.45242	3710	1	UP000000832
hsa04932	hsa04932	Non-alcoholic fatty liver disease	1932-01-01	155/8661	0.439494	0.520283	0.45242	6389	1	UP000000832
hsa051601	hsa05160	Hepatitis C	1932-01-01	158/8661	0.445797	0.523892	0.455559	6654	1	UP000000832
hsa051611	hsa05161	Hepatitis B	1932-01-01	162/8661	0.454094	0.527841	0.458992	6654	1	UP000000832
hsa041401	hsa04140	Autophagy - animal	1932-01-01	165/8661	0.460238	0.527841	0.458992	3480	1	UP000000832
hsa040221	hsa04022	cGMP-PKG signaling pathway	1932-01-01	166/8661	0.462271	0.527841	0.458992	3710	1	UP000000832
hsa046302	hsa04630	JAK-STAT signaling pathway	1932-01-01	166/8661	0.462271	0.527841	0.458992	6654	1	UP000000832
hsa04141	hsa04141	Protein processing in endoplasmic reticulum	1932-01-01	170/8661	0.470329	0.53326	0.463704	30001	1	UP000000832
hsa046211	hsa04621	NOD-like receptor signaling pathway	1932-01-01	186/8661	0.501407	0.564521	0.490888	3710	1	UP000000832
hsa050342	hsa05034	Alcoholism	1932-01-01	188/8661	0.505165	0.564803	0.491133	6654	1	UP000000832
hsa04062	hsa04062	Chemokine signaling pathway	1932-01-01	192/8661	0.5126	0.565445	0.491692	6654	1	UP000000832
hsa052021	hsa05202	Transcriptional misregulation in cancer	1932-01-01	193/8661	0.514441	0.565445	0.491692	3480	1	UP000000832
hsa051672	hsa05167	Kaposi sarcoma-associated herpesvirus infection	1932-01-01	194/8661	0.516276	0.565445	0.491692	3710	1	UP000000832
hsa054151	hsa05415	Diabetic cardiomyopathy	1932-01-01	203/8661	0.532491	0.577287	0.501989	6389	1	UP000000832
hsa052031	hsa05203	Viral carcinogenesis	1932-01-01	204/8661	0.53426	0.577287	0.501989	7337	1	UP000000832
hsa040152	hsa04015	Rap1 signaling pathway	1932-01-01	210/8661	0.544737	0.580636	0.504901	3480	1	UP000000832
hsa051701	hsa05170	Human immunodeficiency virus 1 infection	1932-01-01	212/8661	0.548178	0.580636	0.504901	3710	1	UP000000832
hsa052072	hsa05207	Chemical carcinogenesis - receptor activation	1932-01-01	212/8661	0.548178	0.580636	0.504901	6654	1	UP000000832
hsa05417	hsa05417	Lipid and atherosclerosis	1932-01-01	215/8661	0.553293	0.581975	0.506065	30001	1	UP000000832
hsa030401	hsa03040	Spliceosome	1932-01-01	217/8661	0.556672	0.581975	0.506065	8559	1	UP000000832
hsa05171	hsa05171	Coronavirus disease - COVID-19	1932-01-01	233/8661	0.582825	0.605386	0.526423	719	1	UP000000832
hsa051311	hsa05131	Shigellosis	1932-01-01	247/8661	0.604478	0.620537	0.539597	3710	1	UP000000832
hsa051321	hsa05132	Salmonella infection	1932-01-01	249/8661	0.607481	0.620537	0.539597	9367	1	UP000000832
hsa04144	hsa04144	Endocytosis	1932-01-01	250/8661	0.608974	0.620537	0.539597	3480	1	UP000000832
hsa040201	hsa04020	Calcium signaling pathway	1932-01-01	253/8661	0.61342	0.621136	0.540119	3710	1	UP000000832
hsa052062	hsa05206	MicroRNAs in cancer	1932-01-01	310/8661	0.689166	0.693473	0.60302	6654	1	UP000000832
hsa04080	hsa04080	Neuroactive ligand-receptor interaction	1932-01-01	367/8661	0.750444	0.750444	0.65256	719	1	UP000000832
hsa054161	hsa05416	Viral myocarditis	2024-02-13	67/8661	0.00435237	0.122262	0.118262	6444/3683	2	UP000007609
hsa04146	hsa04146	Peroxisome	2024-02-13	83/8661	0.00660877	0.122262	0.118262	84769/55670	2	UP000007609
hsa04392	hsa04392	Hippo signaling pathway - multiple species	2024-01-13	29/8661	0.0426936	0.355519	0.343888	54798	1	UP000007609
hsa049731	hsa04973	Carbohydrate digestion and absorption	2024-01-13	47/8661	0.0683401	0.355519	0.343888	6523	1	UP000007609
hsa051441	hsa05144	Malaria	2024-01-13	50/8661	0.0725523	0.355519	0.343888	3683	1	UP000007609
hsa04978	hsa04978	Mineral absorption	2024-01-13	60/8661	0.0864664	0.355519	0.343888	6523	1	UP000007609
hsa003102	hsa00310	Lysine degradation	2024-01-13	63/8661	0.0906029	0.355519	0.343888	58508	1	UP000007609
hsa054121	hsa05412	Arrhythmogenic right ventricular cardiomyopathy	2024-01-13	84/8661	0.119078	0.355519	0.343888	6444	1	UP000007609
hsa045401	hsa04540	Gap junction	2024-01-13	88/8661	0.124408	0.355519	0.343888	81027	1	UP000007609
hsa045121	hsa04512	ECM-receptor interaction	2024-01-13	89/8661	0.125735	0.355519	0.343888	3161	1	UP000007609
hsa04976	hsa04976	Bile secretion	2024-01-13	89/8661	0.125735	0.355519	0.343888	6523	1	UP000007609
hsa053232	hsa05323	Rheumatoid arthritis	2024-01-13	93/8661	0.131028	0.355519	0.343888	3683	1	UP000007609
hsa051501	hsa05150	Staphylococcus aureus infection	2024-01-13	96/8661	0.134978	0.355519	0.343888	3683	1	UP000007609
hsa05410	hsa05410	Hypertrophic cardiomyopathy	2024-01-13	97/8661	0.13629	0.355519	0.343888	6444	1	UP000007609
hsa05414	hsa05414	Dilated cardiomyopathy	2024-01-13	103/8661	0.14413	0.355519	0.343888	6444	1	UP000007609
hsa046701	hsa04670	Leukocyte transendothelial migration	2024-01-13	115/8661	0.159611	0.3691	0.357025	3683	1	UP000007609
hsa046502	hsa04650	Natural killer cell mediated cytotoxicity	2024-01-13	132/8661	0.181101	0.375514	0.363228	3683	1	UP000007609
hsa041451	hsa04145	Phagosome	2024-01-13	152/8661	0.205733	0.375514	0.363228	81027	1	UP000007609
hsa041502	hsa04150	mTOR signaling pathway	2024-01-13	156/8661	0.210577	0.375514	0.363228	2887	1	UP000007609
hsa045143	hsa04514	Cell adhesion molecules	2024-01-13	157/8661	0.211784	0.375514	0.363228	3683	1	UP000007609
hsa030081	hsa03008	Ribosome biogenesis in eukaryotes	2024-01-13	167/8661	0.223757	0.375514	0.363228	55226	1	UP000007609
hsa046132	hsa04613	Neutrophil extracellular trap formation	2024-01-13	191/8661	0.251811	0.375514	0.363228	3683	1	UP000007609
hsa048141	hsa04814	Motor proteins	2024-01-13	193/8661	0.254106	0.375514	0.363228	81027	1	UP000007609
hsa051301	hsa05130	Pathogenic Escherichia coli infection	2024-01-13	198/8661	0.259815	0.375514	0.363228	81027	1	UP000007609
hsa051691	hsa05169	Epstein-Barr virus infection	2024-01-13	202/8661	0.264353	0.375514	0.363228	3683	1	UP000007609
hsa040153	hsa04015	Rap1 signaling pathway	2024-01-13	210/8661	0.273353	0.375514	0.363228	3683	1	UP000007609
hsa030402	hsa03040	Spliceosome	2024-01-13	217/8661	0.281144	0.375514	0.363228	55660	1	UP000007609
hsa051662	hsa05166	Human T-cell leukemia virus 1 infection	2024-01-13	222/8661	0.286662	0.375514	0.363228	3683	1	UP000007609
hsa048101	hsa04810	Regulation of actin cytoskeleton	2024-01-13	229/8661	0.294321	0.375514	0.363228	3683	1	UP000007609
hsa051322	hsa05132	Salmonella infection	2024-01-13	249/8661	0.315789	0.389473	0.376731	81027	1	UP000007609
hsa050122	hsa05012	Parkinson disease	2024-01-13	266/8661	0.333561	0.392814	0.379962	81027	1	UP000007609
hsa050203	hsa05020	Prion disease	2024-01-13	272/8661	0.339731	0.392814	0.379962	81027	1	UP000007609
hsa050163	hsa05016	Huntington disease	2024-01-13	306/8661	0.373709	0.419007	0.405299	81027	1	UP000007609
hsa050142	hsa05014	Amyotrophic lateral sclerosis	2024-01-13	364/8661	0.427971	0.455265	0.44037	81027	1	UP000007609
hsa040801	hsa04080	Neuroactive ligand-receptor interaction	2024-01-13	367/8661	0.430656	0.455265	0.44037	57053	1	UP000007609
hsa050103	hsa05010	Alzheimer disease	2024-01-13	384/8661	0.445652	0.458031	0.443046	81027	1	UP000007609
hsa050223	hsa05022	Pathways of neurodegeneration - multiple diseases	2024-01-13	476/8661	0.520674	0.520674	0.503639	81027	1	UP000007609
hsa03013	hsa03013	Nucleocytoplasmic transport	2024-02-05	108/8661	0.00150333	0.0195433	0.0158246	57510/7514	2	UP000145981
hsa043301	hsa04330	Notch signaling pathway	2024-01-05	62/8661	0.0352919	0.123393	0.0999132	9541	1	UP000145981
hsa03250	hsa03250	Viral life cycle - HIV-1	2024-01-05	63/8661	0.0358528	0.123393	0.0999132	7514	1	UP000145981
hsa05032	hsa05032	Morphine addiction	2024-01-05	91/8661	0.0514536	0.123393	0.0999132	5138	1	UP000145981
hsa049252	hsa04925	Aldosterone synthesis and secretion	2024-01-05	98/8661	0.055322	0.123393	0.0999132	5138	1	UP000145981
hsa00230	hsa00230	Purine metabolism	2024-01-05	128/8661	0.0717584	0.123393	0.0999132	5138	1	UP000145981
hsa045144	hsa04514	Cell adhesion molecules	2024-01-05	157/8661	0.0874287	0.123393	0.0999132	94030	1	UP000145981
hsa040222	hsa04022	cGMP-PKG signaling pathway	2024-01-05	166/8661	0.0922486	0.123393	0.0999132	5138	1	UP000145981
hsa030082	hsa03008	Ribosome biogenesis in eukaryotes	2024-01-05	167/8661	0.0927829	0.123393	0.0999132	7514	1	UP000145981
hsa051642	hsa05164	Influenza A	2024-01-05	171/8661	0.0949175	0.123393	0.0999132	7514	1	UP000145981
hsa051692	hsa05169	Epstein-Barr virus infection	2024-01-05	202/8661	0.111325	0.131566	0.106531	9541	1	UP000145981
hsa051663	hsa05166	Human T-cell leukemia virus 1 infection	2024-01-05	222/8661	0.121784	0.131932	0.106828	7514	1	UP000145981
hsa047402	hsa04740	Olfactory transduction	2024-01-05	439/8661	0.22906	0.22906	0.185474	5138	1	UP000145981
hsa045501	hsa04550	Signaling pathways regulating pluripotency of stem cells	2024-03-19	143/8661	0.00351804	0.119084	0.1017	3716/8325/7855	3	UP000002476
hsa041503	hsa04150	mTOR signaling pathway	2024-03-19	156/8661	0.00449374	0.119084	0.1017	79109/8325/7855	3	UP000002476
hsa05217	hsa05217	Basal cell carcinoma	2024-02-19	63/8661	0.00822296	0.145272	0.124066	8325/7855	2	UP000002476
hsa047403	hsa04740	Olfactory transduction	2024-04-19	439/8661	0.0137507	0.182197	0.1556	391191/119765/127068/343173	4	UP000002476
hsa049161	hsa04916	Melanogenesis	2024-02-19	101/8661	0.0202368	0.21451	0.183196	8325/7855	2	UP000002476
hsa051653	hsa05165	Human papillomavirus infection	2024-03-19	331/8661	0.0340362	0.223716	0.191058	3716/8325/7855	3	UP000002476
hsa052243	hsa05224	Breast cancer	2024-02-19	147/8661	0.0405127	0.223716	0.191058	8325/7855	2	UP000002476
hsa052262	hsa05226	Gastric cancer	2024-02-19	149/8661	0.0415188	0.223716	0.191058	8325/7855	2	UP000002476
hsa049342	hsa04934	Cushing syndrome	2024-02-19	155/8661	0.0445943	0.223716	0.191058	8325/7855	2	UP000002476
hsa043901	hsa04390	Hippo signaling pathway	2024-02-19	157/8661	0.0456382	0.223716	0.191058	8325/7855	2	UP000002476
hsa04977	hsa04977	Vitamin digestion and absorption	2024-01-19	24/8661	0.0514093	0.223716	0.191058	10560	1	UP000002476
hsa052252	hsa05225	Hepatocellular carcinoma	2024-02-19	168/8661	0.0515417	0.223716	0.191058	8325/7855	2	UP000002476
hsa04310	hsa04310	Wnt signaling pathway	2024-02-19	174/8661	0.0548737	0.223716	0.191058	8325/7855	2	UP000002476
hsa052053	hsa05205	Proteoglycans in cancer	2024-02-19	205/8661	0.0732495	0.277302	0.236822	8325/7855	2	UP000002476
hsa050224	hsa05022	Pathways of neurodegeneration - multiple diseases	2024-03-19	476/8661	0.0830921	0.293592	0.250734	8325/7855/196385	3	UP000002476
hsa03460	hsa03460	Fanconi anemia pathway	2024-01-19	54/8661	0.112154	0.37151	0.317278	80233	1	UP000002476
hsa005622	hsa00562	Inositol phosphate metabolism	2024-01-19	73/8661	0.148699	0.397607	0.339565	3631	1	UP000002476
hsa052121	hsa05212	Pancreatic cancer	2024-01-19	76/8661	0.154338	0.397607	0.339565	3716	1	UP000002476
hsa051402	hsa05140	Leishmaniasis	2024-01-19	77/8661	0.156209	0.397607	0.339565	3716	1	UP000002476
hsa015212	hsa01521	EGFR tyrosine kinase inhibitor resistance	2024-01-19	79/8661	0.159941	0.397607	0.339565	3716	1	UP000002476
hsa052352	hsa05235	PD-L1 expression and PD-1 checkpoint pathway in cancer	2024-01-19	89/8661	0.178364	0.397607	0.339565	3716	1	UP000002476
hsa046582	hsa04658	Th1 and Th2 cell differentiation	2024-01-19	92/8661	0.183817	0.397607	0.339565	3716	1	UP000002476
hsa040702	hsa04070	Phosphatidylinositol signaling system	2024-01-19	97/8661	0.192827	0.397607	0.339565	3631	1	UP000002476
hsa050104	hsa05010	Alzheimer disease	2024-02-19	384/8661	0.205054	0.397607	0.339565	8325/7855	2	UP000002476
hsa030131	hsa03013	Nucleocytoplasmic transport	2024-01-19	108/8661	0.21232	0.397607	0.339565	64328	1	UP000002476
hsa043503	hsa04350	TGF-beta signaling pathway	2024-01-19	108/8661	0.21232	0.397607	0.339565	3547	1	UP000002476
hsa04620	hsa04620	Toll-like receptor signaling pathway	2024-01-19	108/8661	0.21232	0.397607	0.339565	3716	1	UP000002476
hsa046594	hsa04659	Th17 cell differentiation	2024-01-19	108/8661	0.21232	0.397607	0.339565	3716	1	UP000002476
hsa051453	hsa05145	Toxoplasmosis	2024-01-19	111/8661	0.217558	0.397607	0.339565	3716	1	UP000002476
hsa043802	hsa04380	Osteoclast differentiation	2024-01-19	135/8661	0.258293	0.434887	0.371403	3716	1	UP000002476
hsa051621	hsa05162	Measles	2024-01-19	138/8661	0.263241	0.434887	0.371403	3716	1	UP000002476
hsa051602	hsa05160	Hepatitis C	2024-01-19	158/8661	0.295438	0.434887	0.371403	3716	1	UP000002476
hsa042172	hsa04217	Necroptosis	2024-01-19	159/8661	0.297013	0.434887	0.371403	3716	1	UP000002476
hsa051612	hsa05161	Hepatitis B	2024-01-19	162/8661	0.301716	0.434887	0.371403	3716	1	UP000002476
hsa046303	hsa04630	JAK-STAT signaling pathway	2024-01-19	166/8661	0.30794	0.434887	0.371403	3716	1	UP000002476
hsa030083	hsa03008	Ribosome biogenesis in eukaryotes	2024-01-19	167/8661	0.309488	0.434887	0.371403	10885	1	UP000002476
hsa03010	hsa03010	Ribosome	2024-01-19	170/8661	0.314112	0.434887	0.371403	64969	1	UP000002476
hsa051643	hsa05164	Influenza A	2024-01-19	171/8661	0.315647	0.434887	0.371403	3716	1	UP000002476
hsa051522	hsa05152	Tuberculosis	2024-01-19	180/8661	0.329314	0.434887	0.371403	3716	1	UP000002476
hsa046212	hsa04621	NOD-like receptor signaling pathway	2024-01-19	186/8661	0.338282	0.434887	0.371403	3716	1	UP000002476
hsa048142	hsa04814	Motor proteins	2024-01-19	193/8661	0.3486	0.434887	0.371403	196385	1	UP000002476
hsa051673	hsa05167	Kaposi sarcoma-associated herpesvirus infection	2024-01-19	194/8661	0.350062	0.434887	0.371403	3716	1	UP000002476
hsa051693	hsa05169	Epstein-Barr virus infection	2024-01-19	202/8661	0.361643	0.434887	0.371403	3716	1	UP000002476
hsa052032	hsa05203	Viral carcinogenesis	2024-01-19	204/8661	0.364508	0.434887	0.371403	3716	1	UP000002476
hsa052073	hsa05207	Chemical carcinogenesis - receptor activation	2024-01-19	212/8661	0.375845	0.434887	0.371403	253152	1	UP000002476
hsa051664	hsa05166	Human T-cell leukemia virus 1 infection	2024-01-19	222/8661	0.389747	0.434887	0.371403	3716	1	UP000002476
hsa052081	hsa05208	Chemical carcinogenesis - reactive oxygen species	2024-01-19	223/8661	0.391121	0.434887	0.371403	253152	1	UP000002476
hsa051633	hsa05163	Human cytomegalovirus infection	2024-01-19	225/8661	0.39386	0.434887	0.371403	3716	1	UP000002476
hsa051711	hsa05171	Coronavirus disease - COVID-19	2024-01-19	233/8661	0.4047	0.437737	0.373837	3716	1	UP000002476
hsa041441	hsa04144	Endocytosis	2024-01-19	250/8661	0.427129	0.452756	0.386664	8729	1	UP000002476
hsa050164	hsa05016	Huntington disease	2024-01-19	306/8661	0.495483	0.514914	0.439748	196385	1	UP000002476
hsa041514	hsa04151	PI3K-Akt signaling pathway	2024-01-19	359/8661	0.553	0.558093	0.476623	3716	1	UP000002476
hsa050143	hsa05014	Amyotrophic lateral sclerosis	2024-01-19	364/8661	0.558093	0.558093	0.476623	196385	1	UP000002476
hsa050172	hsa05017	Spinocerebellar ataxia	2024-02-16	143/8661	0.0279202	0.313832	0.293644	9821/5649	2	UP000008768
hsa00100	hsa00100	Steroid biosynthesis	2024-01-16	20/8661	0.0363451	0.313832	0.293644	6646	1	UP000008768
hsa030084	hsa03008	Ribosome biogenesis in eukaryotes	2024-02-16	167/8661	0.0371509	0.313832	0.293644	345630/2091	2	UP000008768
hsa030301	hsa03030	DNA replication	2024-01-16	36/8661	0.0645256	0.313832	0.293644	79621	1	UP000008768
hsa03410	hsa03410	Base excision repair	2024-01-16	44/8661	0.0783244	0.313832	0.293644	10038	1	UP000008768
hsa04979	hsa04979	Cholesterol metabolism	2024-01-16	51/8661	0.0902415	0.313832	0.293644	6646	1	UP000008768
hsa049781	hsa04978	Mineral absorption	2024-01-16	60/8661	0.105351	0.313832	0.293644	1181	1	UP000008768
hsa032501	hsa03250	Viral life cycle - HIV-1	2024-01-16	63/8661	0.110335	0.313832	0.293644	55201	1	UP000008768
hsa051654	hsa05165	Human papillomavirus infection	2024-02-16	331/8661	0.122959	0.313832	0.293644	5649/23352	2	UP000008768
hsa005623	hsa00562	Inositol phosphate metabolism	2024-01-16	73/8661	0.126762	0.313832	0.293644	5297	1	UP000008768
hsa042113	hsa04211	Longevity regulating pathway	2024-01-16	89/8661	0.152454	0.313832	0.293644	9821	1	UP000008768
hsa045122	hsa04512	ECM-receptor interaction	2024-01-16	89/8661	0.152454	0.313832	0.293644	5649	1	UP000008768
hsa049761	hsa04976	Bile secretion	2024-01-16	89/8661	0.152454	0.313832	0.293644	6555	1	UP000008768
hsa040703	hsa04070	Phosphatidylinositol signaling system	2024-01-16	97/8661	0.165032	0.313832	0.293644	5297	1	UP000008768
hsa049741	hsa04974	Protein digestion and absorption	2024-01-16	103/8661	0.174351	0.313832	0.293644	255631	1	UP000008768
hsa042101	hsa04210	Apoptosis	2024-01-16	136/8661	0.223886	0.377808	0.353504	10038	1	UP000008768
hsa041402	hsa04140	Autophagy - animal	2024-01-16	165/8661	0.265103	0.421046	0.393961	9821	1	UP000008768
hsa043601	hsa04360	Axon guidance	2024-01-16	182/8661	0.288301	0.426068	0.39866	1949	1	UP000008768
hsa045102	hsa04510	Focal adhesion	2024-01-16	203/8661	0.31601	0.426068	0.39866	5649	1	UP000008768
hsa052033	hsa05203	Viral carcinogenesis	2024-01-16	204/8661	0.317304	0.426068	0.39866	23352	1	UP000008768
hsa054171	hsa05417	Lipid and atherosclerosis	2024-01-16	215/8661	0.331386	0.426068	0.39866	5452	1	UP000008768
hsa050165	hsa05016	Huntington disease	2024-01-16	306/8661	0.437874	0.53739	0.502821	9821	1	UP000008768
hsa041515	hsa04151	PI3K-Akt signaling pathway	2024-01-16	359/8661	0.492338	0.557576	0.521709	5649	1	UP000008768
hsa050144	hsa05014	Amyotrophic lateral sclerosis	2024-01-16	364/8661	0.497212	0.557576	0.521709	9821	1	UP000008768
hsa050105	hsa05010	Alzheimer disease	2024-01-16	384/8661	0.516274	0.557576	0.521709	9821	1	UP000008768
hsa047404	hsa04740	Olfactory transduction	2024-01-16	439/8661	0.56526	0.587001	0.549241	347468	1	UP000008768
hsa050225	hsa05022	Pathways of neurodegeneration - multiple diseases	2024-01-16	476/8661	0.595555	0.595555	0.557244	9821	1	UP000008768
hsa041141	hsa04114	Oocyte meiosis	2024-02-17	131/8661	0.0266185	0.340444	0.332765	9126/10734	2	UP000150053
hsa001001	hsa00100	Steroid biosynthesis	2024-01-17	20/8661	0.0385745	0.340444	0.332765	1717	1	UP000150053
hsa048143	hsa04814	Motor proteins	2024-02-17	193/8661	0.0539551	0.340444	0.332765	201625/56171	2	UP000150053
hsa00250	hsa00250	Alanine, aspartate and glutamate metabolism	2024-01-17	37/8661	0.0702573	0.340444	0.332765	790	1	UP000150053
hsa04216	hsa04216	Ferroptosis	2024-01-17	41/8661	0.0775679	0.340444	0.332765	7037	1	UP000150053
hsa00270	hsa00270	Cysteine and methionine metabolism	2024-01-17	52/8661	0.0973942	0.340444	0.332765	1786	1	UP000150053
hsa002401	hsa00240	Pyrimidine metabolism	2024-01-17	58/8661	0.108039	0.340444	0.332765	790	1	UP000150053
hsa050166	hsa05016	Huntington disease	2024-02-17	306/8661	0.119519	0.340444	0.332765	201625/56171	2	UP000150053
hsa049272	hsa04927	Cortisol synthesis and secretion	2024-01-17	65/8661	0.120308	0.340444	0.332765	5087	1	UP000150053
hsa050145	hsa05014	Amyotrophic lateral sclerosis	2024-02-17	364/8661	0.158492	0.340444	0.332765	201625/56171	2	UP000150053
hsa046402	hsa04640	Hematopoietic cell lineage	2024-01-17	99/8661	0.177676	0.340444	0.332765	7037	1	UP000150053
hsa043504	hsa04350	TGF-beta signaling pathway	2024-01-17	108/8661	0.192261	0.340444	0.332765	7037	1	UP000150053
hsa040663	hsa04066	HIF-1 signaling pathway	2024-01-17	109/8661	0.193866	0.340444	0.332765	7037	1	UP000150053
hsa047405	hsa04740	Olfactory transduction	2024-02-17	439/8661	0.212037	0.340444	0.332765	390442/347468	2	UP000150053
hsa050226	hsa05022	Pathways of neurodegeneration - multiple diseases	2024-02-17	476/8661	0.23925	0.340444	0.332765	201625/56171	2	UP000150053
hsa041201	hsa04120	Ubiquitin mediated proteolysis	2024-01-17	142/8661	0.245193	0.340444	0.332765	4591	1	UP000150053
hsa041452	hsa04145	Phagosome	2024-01-17	152/8661	0.260129	0.340444	0.332765	7037	1	UP000150053
hsa012403	hsa01240	Biosynthesis of cofactors	2024-01-17	153/8661	0.261607	0.340444	0.332765	790	1	UP000150053
hsa049213	hsa04921	Oxytocin signaling pathway	2024-01-17	154/8661	0.263082	0.340444	0.332765	7226	1	UP000150053
hsa049343	hsa04934	Cushing syndrome	2024-01-17	155/8661	0.264555	0.340444	0.332765	5087	1	UP000150053
hsa041481	hsa04148	Efferocytosis	2024-01-17	156/8661	0.266025	0.340444	0.332765	5087	1	UP000150053
hsa041101	hsa04110	Cell cycle	2024-01-17	157/8661	0.267492	0.340444	0.332765	9126	1	UP000150053
hsa041411	hsa04141	Protein processing in endoplasmic reticulum	2024-01-17	170/8661	0.286314	0.348557	0.340694	10525	1	UP000150053
hsa046213	hsa04621	NOD-like receptor signaling pathway	2024-01-17	186/8661	0.308856	0.356727	0.34868	7226	1	UP000150053
hsa052022	hsa05202	Transcriptional misregulation in cancer	2024-01-17	193/8661	0.318506	0.356727	0.34868	5087	1	UP000150053
hsa041442	hsa04144	Endocytosis	2024-01-17	250/8661	0.392495	0.410844	0.401577	7037	1	UP000150053
hsa040202	hsa04020	Calcium signaling pathway	2024-01-17	253/8661	0.396171	0.410844	0.401577	4486	1	UP000150053
hsa052063	hsa05206	MicroRNAs in cancer	2024-01-17	310/8661	0.462171	0.462171	0.451746	1786	1	UP000150053
hsa052244	hsa05224	Breast cancer	27/650	147/8661	1.07819e-05	0.00252528	0.00229417	3815/595/8324/2064/11211/3480/388585/25759/10297/54567/3280/4855/5296/2475/7475/23493/81029/7474/6654/2324/2260/8326/8325/7471/4040/3714/4851	27	UP000137988
hsa015213	hsa01521	EGFR tyrosine kinase inhibitor resistance	18/650	79/8661	1.60846e-05	0.00252528	0.00229417	9542/2064/1978/3480/25759/5296/2475/3084/7422/6654/3570/4233/558/3791/2261/2263/2309/572	18	UP000137988
hsa051655	hsa05165	Human papillomavirus infection	46/650	331/8661	2.96923e-05	0.00280582	0.00254904	23352/2778/9368/595/8324/1298/11211/1278/1978/3955/1280/28227/7249/388585/3685/57801/10297/3280/4855/5296/2475/1108/7475/1017/51382/7422/23493/81029/7474/1284/6654/5934/2308/3915/1277/8326/8325/1293/3910/7471/545/537/7148/4851/131873/572	46	UP000137988
hsa040154	hsa04015	Rap1 signaling pathway	33/650	210/8661	3.5743e-05	0.00280582	0.00254904	2778/3815/1945/7408/1399/3480/55740/64411/5296/54518/9564/7094/7074/7422/25865/4233/3791/2321/2324/2260/2261/2264/2263/5228/5587/5330/6494/115/9002/113/5900/9863/10636	33	UP000137988
hsa041516	hsa04151	PI3K-Akt signaling pathway	48/650	359/8661	5.45377e-05	0.00342497	0.00311152	3815/1945/595/1298/2064/1278/1978/1280/28227/3480/7249/3685/1441/23239/3718/5296/2475/1017/6446/3563/7422/1284/6654/3570/4233/3791/2321/2324/2260/2261/2264/2263/5228/5934/3915/2323/1277/5623/1293/3910/1128/2309/7148/3667/11140/9863/131873/572	48	UP000137988
hsa003103	hsa00310	Lysine degradation	14/650	63/8661	0.000185221	0.00969322	0.00880611	23067/4297/64324/9739/8085/29072/9757/9869/55904/1743/58508/84787/54904/1962	14	UP000137988
hsa04923	hsa04923	Regulation of lipolysis in adipocytes	13/650	58/8661	0.000285518	0.0128075	0.0116354	2778/4878/5296/5140/8660/4881/57104/8471/5733/115/3667/113/54979	13	UP000137988
hsa045103	hsa04510	Focal adhesion	29/650	203/8661	0.000554319	0.020416	0.0185476	595/7408/1298/2064/1399/1278/1280/3480/25759/3685/5296/9564/7094/7422/1284/6654/4233/3791/2321/2324/5228/3915/1277/1293/3910/7148/2316/131873/572	29	UP000137988
hsa049742	hsa04974	Protein digestion and absorption	18/650	103/8661	0.000585173	0.020416	0.0185476	50509/1298/1278/1281/1290/1300/1280/1303/6510/2006/1284/1277/1301/1293/85301/3784/23428/131873	18	UP000137988
hsa052054	hsa05205	Proteoglycans in cancer	29/650	205/8661	0.000652083	0.0204754	0.0186015	595/8324/2064/11211/1278/3480/5962/6469/3685/5296/2475/7475/287/7074/7040/7422/81029/7474/6654/4233/3791/2260/1277/8326/8325/7471/818/2316/2817	29	UP000137988
hsa045502	hsa04550	Signaling pathways regulating pluripotency of stem cells	22/650	143/8661	0.000935411	0.0267017	0.024258	8324/11211/3480/9869/10297/3718/5296/7475/4211/659/81029/7474/2260/2261/2264/2263/463/8326/8325/7471/6929/3231	22	UP000137988
hsa049344	hsa04934	Cushing syndrome	23/650	155/8661	0.00119857	0.0313626	0.0284923	2778/4297/595/8324/8085/11211/10297/7475/1017/3776/81029/7474/1589/8911/79798/8326/8325/7471/5330/115/9070/818/113	23	UP000137988
hsa052253	hsa05225	Hepatocellular carcinoma	24/650	168/8661	0.0016168	0.039052	0.0354781	595/8324/11211/3480/25759/10297/5296/2475/7475/7040/81029/7474/6654/4233/6595/8326/6601/8325/7471/6599/57492/4040/9817/572	24	UP000137988
hsa052301	hsa05230	Central carbon metabolism in cancer	13/650	70/8661	0.00186581	0.0418474	0.0380176	3815/2744/2064/3418/5296/2475/6510/4233/2260/2261/2263/8140/5163	13	UP000137988
hsa052171	hsa05217	Basal cell carcinoma	12/650	63/8661	0.00220693	0.0446604	0.0405731	8324/11211/6469/10297/7475/8643/81029/7474/8326/8325/7471/51684	12	UP000137988
hsa040203	hsa04020	Calcium signaling pathway	32/650	253/8661	0.00236514	0.0446604	0.0405731	3707/116444/2778/5021/6261/2906/2064/5532/3706/774/7422/57192/6263/8911/4233/4486/3791/2321/2324/2260/2261/2264/2263/7416/1128/5330/5733/115/818/488/487/113	32	UP000137988
hsa015223	hsa01522	Endocrine resistance	16/650	98/8661	0.00241792	0.0446604	0.0405731	2778/595/2064/3480/25759/54567/4855/5296/2475/2852/6654/3714/115/4851/113/572	16	UP000137988
hsa052263	hsa05226	Gastric cancer	21/650	149/8661	0.00363067	0.063335	0.0575387	595/8324/2064/11211/6469/25759/10297/5296/2475/7475/1017/7040/81029/7474/6654/4233/2263/8326/8325/7471/4040	21	UP000137988
hsa043602	hsa04360	Axon guidance	24/650	182/8661	0.0046882	0.0774787	0.0703879	2242/1945/10500/54437/6259/55740/5532/6469/655/5296/1808/659/151449/10501/10154/81029/7474/4233/25/4917/5361/57715/6405/818	24	UP000137988
hsa042132	hsa04213	Longevity regulating pathway - multiple species	11/650	61/8661	0.00515705	0.0809657	0.0735558	3480/5296/2475/8660/8471/2308/2309/115/3667/113/3170	11	UP000137988
hsa040142	hsa04014	Ras signaling pathway	28/650	236/8661	0.0102298	0.136013	0.123566	3815/1945/64926/8437/3480/25759/5296/5337/7074/7422/8831/6654/4233/25/27/3791/2321/2324/2260/2261/2264/2263/5228/2323/115727/54979/5900/572	28	UP000137988
hsa050173	hsa05017	Spinocerebellar ataxia	19/650	143/8661	0.010307	0.136013	0.123566	116444/6261/23152/2906/6311/6712/55626/7494/5296/2475/3748/7416/441925/5330/23369/5719/488/487/4287	19	UP000137988
hsa040122	hsa04012	ErbB signaling pathway	13/650	85/8661	0.0103251	0.136013	0.123566	9542/2064/1399/1978/25759/5296/2475/3084/6654/25/27/818/572	13	UP000137988
hsa040102	hsa04010	MAPK signaling pathway	34/650	301/8661	0.0103959	0.136013	0.123566	3815/1850/1945/9254/2064/1399/3480/5532/774/1844/7040/7422/6654/8911/4233/3791/2321/2324/2260/2261/2264/2263/5228/84867/2323/5623/4296/6885/4216/59283/2316/115727/3654/9344	34	UP000137988
hsa047241	hsa04724	Glutamatergic synapse	16/650	115/8661	0.0116855	0.14677	0.133338	116444/2778/85358/2744/2906/2901/5532/2916/5337/9762/57030/6512/50944/5330/115/113	16	UP000137988
hsa050227	hsa05022	Pathways of neurodegeneration - multiple diseases	49/650	476/8661	0.0137316	0.165836	0.150659	10382/6261/8324/2906/11211/6311/5532/6712/8701/55626/10297/7494/2475/10280/7475/498/9001/774/1767/196385/6263/81029/7474/3064/64837/8878/8326/8325/7416/4540/8632/7471/1128/4040/441925/347688/1770/5330/126328/818/10010/5719/488/487/4713/6531/1639/4287/572	49	UP000137988
hsa045123	hsa04512	ECM-receptor interaction	13/650	89/8661	0.014939	0.173735	0.157835	2812/1298/1278/1280/3685/1284/3915/1277/1293/3910/7148/9900/131873	13	UP000137988
hsa043302	hsa04330	Notch signaling pathway	10/650	62/8661	0.0162295	0.182002	0.165346	3955/388585/54567/3280/4855/23493/1840/2648/3714/4851	10	UP000137988
hsa048144	hsa04814	Motor proteins	23/650	193/8661	0.0179087	0.19039	0.172965	10382/79659/23026/80022/399687/8701/57519/3797/51168/55083/1767/92558/196385/55614/64837/1778/8632/347688/1770/26153/4621/1639/4635	23	UP000137988
hsa049162	hsa04916	Melanogenesis	14/650	101/8661	0.0181901	0.19039	0.172965	2778/3815/8324/11211/7475/81029/7474/8326/8325/7471/5330/115/818/113	14	UP000137988
hsa041403	hsa04140	Autophagy - animal	20/650	165/8661	0.0221355	0.224212	0.203692	3480/7249/8897/55626/5296/2475/8660/57448/57724/285973/8471/8878/9110/441925/6885/10010/23001/3667/83734/572	20	UP000137988
hsa040223	hsa04022	cGMP-PKG signaling pathway	20/650	166/8661	0.023469	0.230264	0.209191	4878/7408/5532/152/10335/2969/5140/8654/8660/4881/8471/7416/3827/5330/115/488/487/3667/113/572	20	UP000137988
hsa041504	hsa04150	mTOR signaling pathway	19/650	156/8661	0.0241998	0.230264	0.209191	8324/11211/1978/3480/7249/5296/2475/7475/6446/51382/81029/7474/6654/8326/8325/7471/4040/8140/3667	19	UP000137988
hsa045145	hsa04514	Cell adhesion molecules	19/650	157/8661	0.025679	0.237153	0.215449	9672/3119/4267/6404/3685/5802/9379/201633/137075/102723996/23308/9075/1462/5133/8506/149461/64115/57555/958	19	UP000137988
hsa040722	hsa04072	Phospholipase D signaling pathway	18/650	148/8661	0.0280939	0.246558	0.223993	2778/3815/7249/25759/2916/139189/5296/2475/5337/3579/6654/2207/5330/115/160851/113/2147/5900	18	UP000137988
hsa030822	hsa03082	ATP-dependent chromatin remodeling	15/650	117/8661	0.0282678	0.246558	0.223993	10847/8295/1107/1108/29998/6595/6601/54617/6599/57492/54891/51377/2186/605/11176	15	UP000137988
hsa042114	hsa04211	Longevity regulating pathway	12/650	89/8661	0.0333156	0.282733	0.256857	1978/3480/7249/5296/2475/8660/8471/2308/2309/115/3667/113	12	UP000137988
hsa041524	hsa04152	AMPK signaling pathway	15/650	121/8661	0.036744	0.295836	0.268762	595/1978/28227/3480/7249/5296/2475/6720/8660/8471/2308/2309/6885/3667/29904	15	UP000137988
hsa049193	hsa04919	Thyroid hormone signaling pathway	15/650	121/8661	0.036744	0.295836	0.268762	595/7249/3685/4855/5296/2475/2308/2648/5330/116931/488/487/4851/9282/572	15	UP000137988
hsa054141	hsa05414	Dilated cardiomyopathy	13/650	103/8661	0.0438554	0.333814	0.303264	2778/9254/4607/1756/3685/7273/7040/6641/115/59283/488/487/113	13	UP000137988
hsa046111	hsa04611	Platelet activation	15/650	124/8661	0.0442078	0.333814	0.303264	2812/2778/7408/1278/1281/5296/54518/7094/2207/1277/5330/115/9002/113/2147	15	UP000137988
hsa045202	hsa04520	Adherens junction	12/650	93/8661	0.0446503	0.333814	0.303264	2064/3480/10163/8976/7454/81607/4233/2241/2260/6885/54922/57493	12	UP000137988
hsa043902	hsa04390	Hippo signaling pathway	18/650	157/8661	0.0464921	0.3395	0.30843	84962/595/8324/11211/268/655/10297/7475/659/151449/7040/26524/81029/7474/8326/8325/7471/154796	18	UP000137988
hsa040241	hsa04024	cAMP signaling pathway	24/650	225/8661	0.0502265	0.358435	0.325631	116444/2778/5021/4878/10846/2906/268/9568/64411/5296/5337/5140/3776/4881/7074/1128/5733/115/818/488/487/1908/113/572	24	UP000137988
hsa040621	hsa04062	Chemokine signaling pathway	21/650	192/8661	0.0514371	0.358917	0.326069	2920/4793/1399/25759/3718/5296/643/7454/2826/3579/9564/7074/6654/3702/5330/2309/2868/115/2833/113/572	21	UP000137988
hsa049282	hsa04928	Parathyroid hormone synthesis, secretion and action	13/650	106/8661	0.0532304	0.363355	0.330101	2778/9368/4324/4326/5337/5745/2260/56302/1594/4040/5330/115/113	13	UP000137988
hsa052153	hsa05215	Prostate cancer	12/650	97/8661	0.0584091	0.390222	0.35451	595/2064/3480/367/5296/2475/1017/6654/2260/2263/2308/572	12	UP000137988
hsa049253	hsa04925	Aldosterone synthesis and secretion	12/650	98/8661	0.0622466	0.398887	0.362381	2778/4878/4881/25865/1589/8911/5587/5330/115/818/747/113	12	UP000137988
hsa052312	hsa05231	Choline metabolism in cancer	12/650	98/8661	0.0622466	0.398887	0.362381	126969/1978/7249/10163/139189/5296/2475/5337/7454/6654/160851/5900	12	UP000137988
hsa049353	hsa04935	Growth hormone synthesis, secretion and action	14/650	120/8661	0.0649886	0.404236	0.367241	2778/3486/1399/25759/5296/2475/9564/8660/6654/8471/5330/115/3667/113	14	UP000137988
hsa040682	hsa04068	FoxO signaling pathway	15/650	131/8661	0.0656561	0.404236	0.367241	595/3480/2290/5296/1017/6446/8660/7040/6654/5934/8471/2308/7874/2309/3667	15	UP000137988
hsa050106	hsa05010	Alzheimer disease	37/650	384/8661	0.0677272	0.408968	0.37154	10382/8324/2906/11211/5532/55626/10297/7494/5296/2475/7475/64116/498/8660/6263/81029/7474/8471/64837/283375/8326/8325/7416/4540/7471/1128/4040/441925/347688/5330/126328/5719/488/487/4713/3667/572	37	UP000137988
hsa00330	hsa00330	Arginine and proline metabolism	7/650	50/8661	0.0779005	0.461524	0.419286	5625/65263/57571/51056/2806/548596/1159	7	UP000137988
hsa052023	hsa05202	Transcriptional misregulation in cancer	20/650	193/8661	0.0871907	0.490914	0.445987	4613/4297/3486/3480/8864/54738/3207/1051/4211/4066/7709/4094/4233/2321/2308/6929/3205/79058/4298/958	20	UP000137988
hsa052231	hsa05223	Non-small cell lung cancer	9/650	72/8661	0.0885037	0.490914	0.445987	238/595/2064/3718/5296/6654/4233/2309/572	9	UP000137988
hsa049104	hsa04910	Insulin signaling pathway	15/650	137/8661	0.0888571	0.490914	0.445987	1399/1978/7249/89801/25759/5296/2475/6720/5140/8660/6654/8471/2308/3667/572	15	UP000137988
hsa00900	hsa00900	Terpenoid backbone biosynthesis	4/650	23/8661	0.089115	0.490914	0.445987	4597/79947/3158/3157	4	UP000137988
hsa030832	hsa03083	Polycomb repressive complex	10/650	84/8661	0.0970209	0.51826	0.470829	63035/57666/80816/3607/221937/1911/80012/1912/84678/7874	10	UP000137988
hsa00730	hsa00730	Thiamine metabolism	3/650	15/8661	0.09738	0.51826	0.470829	9054/249/248	3	UP000137988
hsa047221	hsa04722	Neurotrophin signaling pathway	13/650	119/8661	0.109171	0.56436	0.512711	4793/6272/1399/25759/5296/6654/25/4794/2309/818/3667/3654/572	13	UP000137988
hsa040704	hsa04070	Phosphatidylinositol signaling system	11/650	97/8661	0.109841	0.56436	0.512711	3707/8897/8867/139189/22908/5296/3706/9110/5330/56623/160851	11	UP000137988
hsa049273	hsa04927	Cortisol synthesis and secretion	8/650	65/8661	0.111836	0.56436	0.512711	2778/3776/1589/8911/190/5330/115/113	8	UP000137988
hsa052122	hsa05212	Pancreatic cancer	9/650	76/8661	0.114383	0.56436	0.512711	595/2064/5296/2475/5337/7040/7422/5900/572	9	UP000137988
hsa04142	hsa04142	Lysosome	14/650	132/8661	0.118496	0.56436	0.512711	968/6272/4864/1522/4125/162/427/23335/6448/410/57192/8120/1176/537	14	UP000137988
hsa04340	hsa04340	Hedgehog signaling pathway	7/650	56/8661	0.124	0.56436	0.512711	1954/595/6469/2121/8643/730094/51684	7	UP000137988
hsa041482	hsa04148	Efferocytosis	16/650	156/8661	0.124506	0.56436	0.512711	1850/1399/3685/1051/8754/6446/1844/9564/7040/7301/558/713/23166/818/488/487	16	UP000137988
hsa042182	hsa04218	Cellular senescence	16/650	156/8661	0.124506	0.56436	0.512711	595/3486/1978/7249/5532/5296/2475/1017/7040/5934/2308/8878/7416/545/2309/678	16	UP000137988
hsa041443	hsa04144	Endocytosis	24/650	250/8661	0.125892	0.56436	0.512711	100287171/3480/155382/8976/55048/163/10617/79643/55680/64411/116985/5337/147179/3579/26056/8853/9744/23550/2261/2264/2263/116983/10015/2868	24	UP000137988
hsa052213	hsa05221	Acute myeloid leukemia	8/650	67/8661	0.127259	0.56436	0.512711	3815/595/1978/8864/5296/2475/6654/572	8	UP000137988
hsa054162	hsa05416	Viral myocarditis	8/650	67/8661	0.127259	0.56436	0.512711	595/3119/1756/8672/25/27/6641/958	8	UP000137988
hsa049301	hsa04930	Type II diabetes mellitus	6/650	46/8661	0.12761	0.56436	0.512711	5296/2475/774/8660/8471/3667	6	UP000137988
hsa00650	hsa00650	Butanoate metabolism	4/650	27/8661	0.140185	0.594073	0.539704	3155/3158/3157/1962	4	UP000137988
hsa051431	hsa05143	African trypanosomiasis	5/650	37/8661	0.140748	0.594073	0.539704	4878/3910/3827/5330/54106	5	UP000137988
hsa051462	hsa05146	Amoebiasis	11/650	102/8661	0.141747	0.594073	0.539704	2920/2778/1278/1281/5296/7040/1284/3915/1277/3910/5330	11	UP000137988
hsa052131	hsa05213	Endometrial cancer	7/650	58/8661	0.141896	0.594073	0.539704	595/2064/10297/5296/6654/2309/572	7	UP000137988
hsa050146	hsa05014	Amyotrophic lateral sclerosis	33/650	364/8661	0.14647	0.605152	0.54977	9542/10382/2906/5903/6311/9883/5532/23279/8701/55626/7494/2475/10280/498/7175/9001/1767/3084/196385/64837/8878/7416/4540/8632/441925/347688/1770/126328/10010/5719/4713/1639/572	33	UP000137988
hsa043101	hsa04310	Wnt signaling pathway	17/650	174/8661	0.158033	0.630506	0.572803	595/8324/11211/6259/5532/10297/7475/81029/7474/8326/8325/7471/4040/5330/6885/818/84445	17	UP000137988
hsa049702	hsa04970	Salivary secretion	10/650	93/8661	0.158204	0.630506	0.572803	2778/1471/4025/727897/4586/6263/55503/5330/115/113	10	UP000137988
hsa046721	hsa04672	Intestinal immune network for IgA production	6/650	49/8661	0.158631	0.630506	0.572803	3119/2826/7040/102723996/23308/958	6	UP000137988
hsa043921	hsa04392	Hippo signaling pathway - multiple species	4/650	29/8661	0.169235	0.657118	0.596979	84962/8642/26524/79633	4	UP000137988
hsa049262	hsa04926	Relaxin signaling pathway	13/650	129/8661	0.169511	0.657118	0.596979	2778/1278/1281/25759/5296/7040/7422/1284/6654/1277/5330/115/113	13	UP000137988
hsa049214	hsa04921	Oxytocin signaling pathway	15/650	154/8661	0.179533	0.676431	0.614525	2778/5021/4878/6261/595/9254/5532/4881/6263/5330/115/59283/818/29904/113	15	UP000137988
hsa005624	hsa00562	Inositol phosphate metabolism	8/650	73/8661	0.179582	0.676431	0.614525	3707/8897/8867/22908/3706/9110/5330/56623	8	UP000137988
hsa049791	hsa04979	Cholesterol metabolism	6/650	51/8661	0.180956	0.676431	0.614525	6272/255738/4864/338/7416/3931	6	UP000137988
hsa047132	hsa04713	Circadian entrainment	10/650	97/8661	0.190364	0.69505	0.63144	2778/6261/2906/8864/6263/8911/5330/115/818/113	10	UP000137988
hsa054101	hsa05410	Hypertrophic cardiomyopathy	10/650	97/8661	0.190364	0.69505	0.63144	9254/4607/1756/3685/7273/7040/6641/59283/488/487	10	UP000137988
hsa040664	hsa04066	HIF-1 signaling pathway	11/650	109/8661	0.193635	0.69505	0.63144	4878/2064/1978/3480/5296/2475/7422/3570/2321/5163/818	11	UP000137988
hsa052102	hsa05210	Colorectal cancer	9/650	86/8661	0.194791	0.69505	0.63144	595/10297/5296/2475/7040/6654/4437/5900/572	9	UP000137988
hsa047501	hsa04750	Inflammatory mediator regulation of TRP channels	10/650	98/8661	0.198831	0.701493	0.637294	2778/41/5296/239/3827/5330/55515/115/818/113	10	UP000137988
hsa04961	hsa04961	Endocrine and other factor-regulated calcium reabsorption	6/650	53/8661	0.204448	0.710161	0.645168	2778/163/5745/56302/5330/115	6	UP000137988
hsa00532	hsa00532	Glycosaminoglycan biosynthesis - chondroitin sulfate / dermatan sulfate	3/650	21/8661	0.205811	0.710161	0.645168	126792/166012/9469	3	UP000137988
hsa052202	hsa05220	Chronic myeloid leukemia	8/650	76/8661	0.208786	0.712594	0.647379	595/1399/25759/5296/7040/6654/25/572	8	UP000137988
hsa041361	hsa04136	Autophagy - other	4/650	32/8661	0.216234	0.714717	0.649308	2475/285973/441925/83734	4	UP000137988
hsa04215	hsa04215	Apoptosis - multiple species	4/650	32/8661	0.216234	0.714717	0.649308	666/57448/441925/5414	4	UP000137988
hsa04933	hsa04933	AGE-RAGE signaling pathway in diabetic complications	10/650	100/8661	0.216236	0.714717	0.649308	595/1278/1281/5296/7040/7422/1284/2308/1277/5330	10	UP000137988
hsa05100	hsa05100	Bacterial invasion of epithelial cells	8/650	77/8661	0.218912	0.716026	0.650496	1399/10163/8976/25759/5296/9564/4233/55964	8	UP000137988
hsa047252	hsa04725	Cholinergic synapse	11/650	113/8661	0.226628	0.73362	0.66648	5296/1103/774/43/1128/5330/56479/115/818/3784/113	11	UP000137988
hsa049621	hsa04962	Vasopressin-regulated water reabsorption	5/650	44/8661	0.232269	0.744208	0.676099	2778/79659/1778/115/1639	5	UP000137988
hsa00515	hsa00515	Mannose type O-glycan biosynthesis	3/650	23/8661	0.246517	0.781882	0.710325	79147/55624/10585	3	UP000137988
hsa046583	hsa04658	Th1 and Th2 cell differentiation	9/650	92/8661	0.252058	0.78396	0.712213	4793/3119/5532/54567/3718/4094/4794/3714/4851	9	UP000137988
hsa002301	hsa00230	Purine metabolism	12/650	128/8661	0.252165	0.78396	0.712213	10846/10201/1633/5140/8654/4881/22978/5198/954/115/158/113	12	UP000137988
hsa049241	hsa04924	Renin secretion	7/650	69/8661	0.258765	0.788856	0.716661	2778/4878/5532/5140/4881/5330/1908	7	UP000137988
hsa052111	hsa05211	Renal cell carcinoma	7/650	69/8661	0.258765	0.788856	0.716661	1399/5296/7040/7422/6654/4233/572	7	UP000137988
hsa00514	hsa00514	Other types of O-glycan biosynthesis	5/650	47/8661	0.275757	0.832574	0.756378	727936/3955/145173/10585/84620	5	UP000137988
hsa04370	hsa04370	VEGF signaling pathway	6/650	59/8661	0.280468	0.838732	0.761972	5532/25759/5296/7422/3791/572	6	UP000137988
hsa047143	hsa04714	Thermogenesis	20/650	232/8661	0.290516	0.860586	0.781826	2778/4878/7249/2475/498/4881/123096/57104/6654/2260/6595/6601/4540/137682/6599/57492/115/126328/4713/113	20	UP000137988
hsa054122	hsa05412	Arrhythmogenic right ventricular cardiomyopathy	8/650	84/8661	0.294232	0.863448	0.784426	9254/1756/3685/1832/6641/59283/488/487	8	UP000137988
hsa046602	hsa04660	T cell receptor signaling pathway	11/650	121/8661	0.29835	0.867424	0.788038	4793/28227/5532/84433/5296/6654/3702/7006/5133/4794/6885	11	UP000137988
hsa040602	hsa04060	Cytokine-cytokine receptor interaction	25/650	297/8661	0.302385	0.871091	0.79137	2920/268/132014/10220/50615/1441/7066/655/8742/53342/51330/8795/643/659/151449/2826/3579/3563/7040/53832/3570/943/57007/2833/958	25	UP000137988
hsa04950	hsa04950	Maturity onset diabetes of the young	3/650	26/8661	0.30942	0.878986	0.798542	3280/3110/3170	3	UP000137988
hsa051302	hsa05130	Pathogenic Escherichia coli infection	17/650	198/8661	0.316721	0.878986	0.798542	10382/4793/9368/10163/8976/10061/8795/147179/137075/9075/25/347688/6885/149461/3654/10787/2147	17	UP000137988
hsa049112	hsa04911	Insulin secretion	8/650	86/8661	0.316849	0.878986	0.798542	2778/9699/27445/3780/5330/115/818/113	8	UP000137988
hsa051101	hsa05110	Vibrio cholerae infection	5/650	50/8661	0.320726	0.878986	0.798542	2778/51382/537/115/3784	5	UP000137988
hsa00564	hsa00564	Glycerophospholipid metabolism	9/650	99/8661	0.324724	0.878986	0.798542	79888/139189/2820/5337/1103/43/3931/160851/54979	9	UP000137988
hsa046403	hsa04640	Hematopoietic cell lineage	9/650	99/8661	0.324724	0.878986	0.798542	2812/3815/3119/1441/7066/3563/3570/2323/924	9	UP000137988
hsa051634	hsa05163	Human cytomegalovirus infection	19/650	225/8661	0.329195	0.878986	0.798542	2778/595/1399/1978/7249/5532/3685/5296/2475/3579/9564/7422/6654/3570/115004/5330/5733/115/113	19	UP000137988
hsa052142	hsa05214	Glioma	7/650	75/8661	0.331539	0.878986	0.798542	595/3480/25759/5296/2475/6654/818	7	UP000137988
hsa032502	hsa03250	Viral life cycle - HIV-1	6/650	63/8661	0.334242	0.878986	0.798542	5903/79643/8178/10015/2648/4298	6	UP000137988
hsa04061	hsa04061	Viral protein interaction with cytokine and cytokine receptor	9/650	100/8661	0.335454	0.878986	0.798542	2920/8795/643/2826/3579/53832/3570/57007/2833	9	UP000137988
hsa049132	hsa04913	Ovarian steroidogenesis	5/650	51/8661	0.335918	0.878986	0.798542	2778/3480/115/113/3292	5	UP000137988
hsa00430	hsa00430	Taurine and hypotaurine metabolism	2/650	16/8661	0.34043	0.88343	0.80258	124975/84890	2	UP000137988
hsa049711	hsa04971	Gastric acid secretion	7/650	76/8661	0.343992	0.883625	0.802757	2778/3776/5330/115/818/3784/113	7	UP000137988
hsa049291	hsa04929	GnRH secretion	6/650	64/8661	0.347897	0.883625	0.802757	9568/5296/2852/8911/3780/5330	6	UP000137988
hsa052353	hsa05235	PD-L1 expression and PD-1 checkpoint pathway in cancer	8/650	89/8661	0.35135	0.883625	0.802757	4793/238/5532/5296/2475/5133/4794/54106	8	UP000137988
hsa05033	hsa05033	Nicotine addiction	4/650	40/8661	0.353072	0.883625	0.802757	116444/2906/774/57030	4	UP000137988
hsa054152	hsa05415	Diabetic cardiomyopathy	17/650	203/8661	0.354576	0.883625	0.802757	347411/1278/1281/5296/2475/498/7040/1277/7416/4540/5330/126328/818/488/487/4713/3667	17	UP000137988
hsa048102	hsa04810	Regulation of actin cytoskeleton	19/650	229/8661	0.357898	0.884883	0.803899	1399/10163/5962/55740/8976/3685/10297/5296/9564/7074/6654/2260/2261/2264/2263/1128/3827/10787/2147	19	UP000137988
hsa046702	hsa04670	Leukocyte transendothelial migration	10/650	115/8661	0.361656	0.887188	0.805994	7408/4267/5296/9564/137075/9075/3702/7294/6494/149461	10	UP000137988
hsa04721	hsa04721	Synaptic vesicle cycle	7/650	78/8661	0.369049	0.889186	0.807809	163/774/51382/57030/6512/9152/6531	7	UP000137988
hsa05219	hsa05219	Bladder cancer	4/650	41/8661	0.370592	0.889186	0.807809	595/2064/7422/2261	4	UP000137988
hsa042611	hsa04261	Adrenergic signaling in cardiomyocytes	13/650	154/8661	0.370966	0.889186	0.807809	2778/9254/28227/3776/5330/115/59283/818/3784/488/487/113/4635	13	UP000137988
hsa050321	hsa05032	Morphine addiction	8/650	91/8661	0.374606	0.891108	0.809555	2778/10846/9568/5140/774/2868/115/113	8	UP000137988
hsa00600	hsa00600	Sphingolipid metabolism	5/650	54/8661	0.381744	0.901261	0.818779	427/410/81537/339221/57704	5	UP000137988
hsa052221	hsa05222	Small cell lung cancer	8/650	92/8661	0.386277	0.905156	0.822318	595/3685/5296/1017/7709/1284/3915/3910	8	UP000137988
hsa00511	hsa00511	Other glycan degradation	2/650	18/8661	0.395936	0.918826	0.834736	4125/57704	2	UP000137988
hsa049121	hsa04912	GnRH signaling pathway	8/650	93/8661	0.397963	0.918826	0.834736	2778/5337/6654/5330/4216/115/818/113	8	UP000137988
hsa052082	hsa05208	Chemical carcinogenesis - reactive oxygen species	18/650	223/8661	0.409062	0.920934	0.836651	4025/5296/5337/498/7422/25865/6654/4233/25/27/7416/4540/5587/2309/126328/4713/9817/572	18	UP000137988
hsa00410	hsa00410	beta-Alanine metabolism	3/650	31/8661	0.414417	0.920934	0.836651	1807/57571/1962	3	UP000137988
hsa053101	hsa05310	Asthma	3/650	31/8661	0.414417	0.920934	0.836651	3119/2207/958	3	UP000137988
hsa050311	hsa05031	Amphetamine addiction	6/650	69/8661	0.416537	0.920934	0.836651	116444/2778/2906/5532/818/6531	6	UP000137988
hsa043505	hsa04350	TGF-beta signaling pathway	9/650	108/8661	0.422688	0.920934	0.836651	268/4052/655/4091/659/151449/7040/2014/148738	9	UP000137988
hsa046595	hsa04659	Th17 cell differentiation	9/650	108/8661	0.422688	0.920934	0.836651	4793/3119/50615/5532/3718/2475/7040/3570/4794	9	UP000137988
hsa030221	hsa03022	Basal transcription factors	4/650	44/8661	0.422822	0.920934	0.836651	6874/6877/2969/6881	4	UP000137988
hsa007851	hsa00785	Lipoic acid metabolism	2/650	19/8661	0.422883	0.920934	0.836651	275/1743	2	UP000137988
hsa049171	hsa04917	Prolactin signaling pathway	6/650	70/8661	0.43022	0.920934	0.836651	595/25759/5296/6654/2309/30837	6	UP000137988
hsa049202	hsa04920	Adipocytokine signaling pathway	6/650	70/8661	0.43022	0.920934	0.836651	4793/2475/8660/8471/4794/3667	6	UP000137988
hsa041461	hsa04146	Peroxisome	7/650	83/8661	0.431941	0.920934	0.836651	3418/3155/5264/8504/11264/6342/1962	7	UP000137988
hsa043803	hsa04380	Osteoclast differentiation	11/650	135/8661	0.434071	0.920934	0.836651	54209/5532/5296/126014/7040/7006/8878/7305/6885/488/487	11	UP000137988
hsa02010	hsa02010	ABC transporters	4/650	45/8661	0.440019	0.924443	0.839839	4363/23456/5244/89845	4	UP000137988
hsa050167	hsa05016	Huntington disease	24/650	306/8661	0.441613	0.924443	0.839839	10382/6874/163/8701/55626/2475/498/9001/774/1767/196385/3064/64837/7416/4540/8632/441925/347688/1770/5330/126328/5719/4713/1639	24	UP000137988
hsa051694	hsa05169	Epstein-Barr virus infection	16/650	202/8661	0.448989	0.926633	0.841829	4793/595/3119/3718/3280/5296/1017/4939/4794/7874/4938/6885/5719/8819/3654/958	16	UP000137988
hsa00670	hsa00670	One carbon pool by folate	2/650	20/8661	0.449195	0.926633	0.841829	275/10797	2	UP000137988
hsa012101	hsa01210	2-Oxocarboxylic acid metabolism	3/650	33/8661	0.455148	0.926633	0.841829	3418/1743/2806	3	UP000137988
hsa051454	hsa05145	Toxoplasmosis	9/650	111/8661	0.455467	0.926633	0.841829	4793/3119/7040/3915/3910/6885/3654/958/572	9	UP000137988
hsa052181	hsa05218	Melanoma	6/650	72/8661	0.457414	0.926633	0.841829	595/3480/5296/4233/2260/572	6	UP000137988
hsa051622	hsa05162	Measles	11/650	138/8661	0.463498	0.932937	0.847556	4793/595/3718/5296/1017/4939/4938/6885/54106/3654/572	11	UP000137988
hsa043713	hsa04371	Apelin signaling pathway	11/650	139/8661	0.473261	0.946522	0.859898	6261/595/2475/5140/6263/9759/441925/5330/115/113/4635	11	UP000137988
hsa041151	hsa04115	p53 signaling pathway	6/650	74/8661	0.484286	0.962329	0.874258	595/3486/7249/1017/8795/545	6	UP000137988
hsa002801	hsa00280	Valine, leucine and isoleucine degradation	4/650	48/8661	0.490593	0.962329	0.874258	3155/3158/3157/1962	4	UP000137988
hsa045402	hsa04540	Gap junction	7/650	88/8661	0.493949	0.962329	0.874258	10382/2778/6654/347688/5330/115/113	7	UP000137988
hsa00220	hsa00220	Arginine biosynthesis	2/650	22/8661	0.499697	0.962329	0.874258	2744/2806	2	UP000137988
hsa049721	hsa04972	Pancreatic secretion	8/650	102/8661	0.502155	0.962329	0.874258	2778/6343/5330/115/3784/488/487/113	8	UP000137988
hsa051421	hsa05142	Chagas disease	8/650	102/8661	0.502155	0.962329	0.874258	2778/5296/7040/713/3827/5330/54106/3654	8	UP000137988
hsa051665	hsa05166	Human T-cell leukemia virus 1 infection	17/650	222/8661	0.502618	0.962329	0.874258	595/3119/5532/8295/8498/3718/5296/1017/7094/7040/7416/2648/6929/545/115/113/958	17	UP000137988
hsa050301	hsa05030	Cocaine addiction	4/650	49/8661	0.507035	0.964903	0.876596	116444/2778/2906/6531	4	UP000137988
hsa041371	hsa04137	Mitophagy - animal	8/650	103/8661	0.513456	0.966819	0.878337	192111/22879/55626/285973/8878/64786/441925/2309	8	UP000137988
hsa045302	hsa04530	Tight junction	13/650	170/8661	0.5142	0.966819	0.878337	9368/595/7408/2064/5962/7454/7074/137075/9075/54566/154796/149461/79778	13	UP000137988
hsa051442	hsa05144	Malaria	4/650	50/8661	0.523236	0.977952	0.888452	7040/4233/54106/958	4	UP000137988
hsa002501	hsa00250	Alanine, aspartate and glutamate metabolism	3/650	37/8661	0.532659	0.983853	0.893812	2744/2806/158	3	UP000137988
hsa04960	hsa04960	Aldosterone-regulated sodium reabsorption	3/650	37/8661	0.532659	0.983853	0.893812	5296/6446/3667	3	UP000137988
hsa00534	hsa00534	Glycosaminoglycan biosynthesis - heparan sulfate / heparin	2/650	24/8661	0.547127	0.996731	0.905511	9956/126792	2	UP000137988
hsa049771	hsa04977	Vitamin digestion and absorption	2/650	24/8661	0.547127	0.996731	0.905511	4363/338	2	UP000137988
hsa05340	hsa05340	Primary immunodeficiency	3/650	38/8661	0.551052	0.996731	0.905511	3718/326/958	3	UP000137988
hsa053233	hsa05323	Rheumatoid arthritis	7/650	93/8661	0.553735	0.996731	0.905511	2920/3119/51382/7040/7422/2321/537	7	UP000137988
hsa052064	hsa05206	MicroRNAs in cancer	23/650	310/8661	0.555503	0.996731	0.905511	2744/1945/595/2064/4363/1399/5962/10297/4855/5296/2475/659/8660/7422/6654/9759/4233/25/2261/8434/7148/3667/4851	23	UP000137988
hsa04071	hsa04071	Sphingolipid signaling pathway	9/650	121/8661	0.561459	0.999922	0.90841	4363/28227/427/5296/5337/2207/81537/3827/5330	9	UP000137988
hsa046571	hsa04657	IL-17 signaling pathway	7/650	94/8661	0.565328	0.999922	0.90841	2920/132014/727897/53342/1051/4586/6885	7	UP000137988
hsa050204	hsa05020	Prion disease	20/650	272/8661	0.572787	0.999922	0.90841	116444/10382/6261/2906/5532/5296/498/774/6263/64837/3915/713/7416/4540/347688/126328/5719/4713/4851/572	20	UP000137988
hsa049152	hsa04915	Estrogen signaling pathway	10/650	137/8661	0.584098	0.999922	0.90841	2778/9568/25759/5296/3859/2852/6654/5330/115/113	10	UP000137988
hsa05135	hsa05135	Yersinia infection	10/650	137/8661	0.584098	0.999922	0.90841	1399/10163/8976/5296/147179/7454/9564/58484/6885/3654	10	UP000137988
hsa034601	hsa03460	Fanconi anemia pathway	4/650	54/8661	0.585302	0.999922	0.90841	2175/3280/545/2187	4	UP000137988
hsa051312	hsa05131	Shigellosis	18/650	247/8661	0.588202	0.999922	0.90841	4793/1399/10163/8976/5296/2475/9564/7094/2308/8878/115004/7416/441925/5330/58484/2309/6885/55964	18	UP000137988
hsa046304	hsa04630	JAK-STAT signaling pathway	12/650	166/8661	0.597459	0.999922	0.90841	595/50615/1441/7066/3718/5296/2475/3563/6654/53832/3570/30837	12	UP000137988
hsa04666	hsa04666	Fc gamma R-mediated phagocytosis	7/650	97/8661	0.599247	0.999922	0.90841	7408/1399/10163/5296/5337/7454/8853	7	UP000137988
hsa051323	hsa05132	Salmonella infection	18/650	249/8661	0.602299	0.999922	0.90841	10382/113146/79659/8976/64746/8795/64837/1778/83547/347688/58484/55207/6885/2316/54106/3654/1639/10787	18	UP000137988
hsa046621	hsa04662	B cell receptor signaling pathway	6/650	84/8661	0.610555	0.999922	0.90841	4793/5532/84433/5296/6654/4794	6	UP000137988
hsa05120	hsa05120	Epithelial cell signaling in Helicobacter pylori infection	5/650	70/8661	0.61177	0.999922	0.90841	2920/3579/51382/4233/537	5	UP000137988
hsa00790	hsa00790	Folate biosynthesis	2/650	27/8661	0.612176	0.999922	0.90841	249/248	2	UP000137988
hsa049321	hsa04932	Non-alcoholic fatty liver disease	11/650	155/8661	0.621849	0.999922	0.90841	7494/5296/6720/8660/7040/3570/4296/126328/51085/4713/3667	11	UP000137988
hsa052074	hsa05207	Chemical carcinogenesis - receptor activation	15/650	212/8661	0.633379	0.999922	0.90841	2778/595/1978/54567/367/5296/2475/774/7422/6654/7471/115/54577/113/572	15	UP000137988
hsa046101	hsa04610	Complement and coagulation cascades	6/650	86/8661	0.633689	0.999922	0.90841	1675/710/713/3827/9002/2147	6	UP000137988
hsa049402	hsa04940	Type I diabetes mellitus	3/650	43/8661	0.63624	0.999922	0.90841	5799/3119/5798	3	UP000137988
hsa002402	hsa00240	Pyrimidine metabolism	4/650	58/8661	0.642418	0.999922	0.90841	10201/1807/1633/22978	4	UP000137988
hsa00533	hsa00533	Glycosaminoglycan biosynthesis - keratan sulfate	1/650	14/8661	0.66481	0.999922	0.90841	9435	1	UP000137988
hsa04727	hsa04727	GABAergic synapse	6/650	89/8661	0.666832	0.999922	0.90841	2744/9568/9001/774/115/113	6	UP000137988
hsa049762	hsa04976	Bile secretion	6/650	89/8661	0.666832	0.999922	0.90841	2778/6343/5244/115/54577/113	6	UP000137988
hsa047301	hsa04730	Long-term depression	4/650	60/8661	0.668963	0.999922	0.90841	2778/6261/3480/5330	4	UP000137988
hsa000201	hsa00020	Citrate cycle (TCA cycle)	2/650	30/8661	0.669841	0.999922	0.90841	3418/1743	2	UP000137988
hsa01523	hsa01523	Antifolate resistance	2/650	30/8661	0.669841	0.999922	0.90841	4363/239	2	UP000137988
hsa04064	hsa04064	NF-kappa B signaling pathway	7/650	104/8661	0.67268	0.999922	0.90841	2920/84433/79092/29775/6885/3654/958	7	UP000137988
hsa03320	hsa03320	PPAR signaling pathway	5/650	75/8661	0.6728	0.999922	0.90841	729359/3158/3157/6342/1962	5	UP000137988
hsa00590	hsa00590	Arachidonic acid metabolism	4/650	61/8661	0.681718	0.999922	0.90841	11283/5740/239/54979	4	UP000137988
hsa03060	hsa03060	Protein export	2/650	31/8661	0.687456	0.999922	0.90841	7917/6727	2	UP000137988
hsa00140	hsa00140	Steroid hormone biosynthesis	4/650	62/8661	0.694124	0.999922	0.90841	374875/1589/54577/3292	4	UP000137988
hsa051403	hsa05140	Leishmaniasis	5/650	77/8661	0.695355	0.999922	0.90841	4793/3119/7040/6885/3654	5	UP000137988
hsa051523	hsa05152	Tuberculosis	12/650	180/8661	0.707971	0.999922	0.90841	9902/3119/5532/1051/7040/2207/1594/537/818/54106/3654/572	12	UP000137988
hsa049313	hsa04931	Insulin resistance	7/650	108/8661	0.710663	0.999922	0.90841	5296/2475/6720/8660/2308/51085/3667	7	UP000137988
hsa00360	hsa00360	Phenylalanine metabolism	1/650	16/8661	0.713312	0.999922	0.90841	2806	1	UP000137988
hsa041453	hsa04145	Phagosome	10/650	152/8661	0.713596	0.999922	0.90841	9902/10382/3119/79659/3685/51382/1778/83547/347688/537	10	UP000137988
hsa054181	hsa05418	Fluid shear stress and atherosclerosis	9/650	139/8661	0.725411	0.999922	0.90841	3685/5296/659/7422/3791/8878/6885/9817/2817	9	UP000137988
hsa053212	hsa05321	Inflammatory bowel disease	4/650	65/8661	0.729254	0.999922	0.90841	3119/50615/7040/4094	4	UP000137988
hsa00120	hsa00120	Primary bile acid biosynthesis	1/650	17/8661	0.734867	0.999922	0.90841	6342	1	UP000137988
hsa00910	hsa00910	Nitrogen metabolism	1/650	17/8661	0.734867	0.999922	0.90841	768	1	UP000137988
hsa00565	hsa00565	Ether lipid metabolism	3/650	50/8661	0.735409	0.999922	0.90841	79888/5337/54979	3	UP000137988
hsa009701	hsa00970	Aminoacyl-tRNA biosynthesis	4/650	66/8661	0.740271	0.999922	0.90841	7407/57176/5859/51520	4	UP000137988
hsa049361	hsa04936	Alcoholic liver disease	9/650	142/8661	0.748324	0.999922	0.90841	2920/595/6720/2308/713/2309/37/6885/3654	9	UP000137988
hsa054172	hsa05417	Lipid and atherosclerosis	14/650	215/8661	0.749231	0.999922	0.90841	2920/5532/7494/5296/8795/142678/338/5330/6885/818/10010/3654/958/572	14	UP000137988
hsa047201	hsa04720	Long-term potentiation	4/650	67/8661	0.750945	0.999922	0.90841	2906/5532/5330/818	4	UP000137988
hsa051603	hsa05160	Hepatitis C	10/650	158/8661	0.75742	0.999922	0.90841	595/5296/1017/137075/6654/9075/4939/4938/149461/572	10	UP000137988
hsa00040	hsa00040	Pentose and glucuronate interconversions	2/650	36/8661	0.764216	0.999922	0.90841	9942/54577	2	UP000137988
hsa052034	hsa05203	Viral carcinogenesis	13/650	204/8661	0.770366	0.999922	0.90841	23352/595/51564/3718/5296/1108/1017/9759/5934/2648/7874/572/55869	13	UP000137988
hsa005101	hsa00510	N-Glycan biosynthesis	3/650	53/8661	0.770834	0.999922	0.90841	7841/79868/84620	3	UP000137988
hsa00531	hsa00531	Glycosaminoglycan degradation	1/650	19/8661	0.773244	0.999922	0.90841	6448	1	UP000137988
hsa012321	hsa01232	Nucleotide metabolism	5/650	85/8661	0.774676	0.999922	0.90841	10201/1633/22978/954/158	5	UP000137988
hsa00760	hsa00760	Nicotinate and nicotinamide metabolism	2/650	37/8661	0.777448	0.999922	0.90841	23475/22978	2	UP000137988
hsa05216	hsa05216	Thyroid cancer	2/650	37/8661	0.777448	0.999922	0.90841	595/7175	2	UP000137988
hsa046503	hsa04650	Natural killer cell mediated cytotoxicity	8/650	132/8661	0.783756	0.999922	0.90841	5532/25759/5296/8795/6452/6654/2207/7305	8	UP000137988
hsa049141	hsa04914	Progesterone-mediated oocyte maturation	6/650	102/8661	0.787391	0.999922	0.90841	3480/5296/1017/5140/115/113	6	UP000137988
hsa053302	hsa05330	Allograft rejection	2/650	38/8661	0.790025	0.999922	0.90841	3119/958	2	UP000137988
hsa047231	hsa04723	Retrograde endocannabinoid signaling	9/650	148/8661	0.790107	0.999922	0.90841	774/57030/4540/5330/115/126328/4713/747/113	9	UP000137988
hsa001002	hsa00100	Steroid biosynthesis	1/650	20/8661	0.790299	0.999922	0.90841	1594	1	UP000137988
hsa050123	hsa05012	Parkinson disease	17/650	266/8661	0.790589	0.999922	0.90841	10382/2778/7494/64116/498/6263/64837/283375/7416/4540/347688/126328/818/5719/4713/6531/9817	17	UP000137988
hsa040802	hsa04080	Neuroactive ligand-receptor interaction	24/650	367/8661	0.791051	0.999922	0.90841	116444/5021/10874/2906/27346/2901/9568/2916/152/5745/7349/344838/113091/6343/2922/1128/3827/5733/9002/7433/1908/1241/283869/2147	24	UP000137988
hsa04260	hsa04260	Cardiac muscle contraction	5/650	87/8661	0.79182	0.999922	0.90841	9254/59283/488/487/4635	5	UP000137988
hsa042701	hsa04270	Vascular smooth muscle contraction	8/650	134/8661	0.797435	0.999922	0.90841	2778/4878/10335/4881/5330/115/1908/113	8	UP000137988
hsa007701	hsa00770	Pantothenate and CoA biosynthesis	1/650	21/8661	0.806074	0.999922	0.90841	1807	1	UP000137988
hsa01524	hsa01524	Platinum drug resistance	4/650	73/8661	0.808008	0.999922	0.90841	2064/5296/4437/572	4	UP000137988
hsa00480	hsa00480	Glutathione metabolism	3/650	57/8661	0.811936	0.999922	0.90841	3418/124975/51056	3	UP000137988
hsa01212	hsa01212	Fatty acid metabolism	3/650	57/8661	0.811936	0.999922	0.90841	6342/37/1962	3	UP000137988
hsa00340	hsa00340	Histidine metabolism	1/650	22/8661	0.820663	0.999922	0.90841	57571	1	UP000137988
hsa012404	hsa01240	Biosynthesis of cofactors	9/650	153/8661	0.820858	0.999922	0.90841	51109/10201/23475/9054/249/248/10797/54577/158	9	UP000137988
hsa049223	hsa04922	Glucagon signaling pathway	6/650	107/8661	0.823811	0.999922	0.90841	2778/5532/5140/2308/5330/818	6	UP000137988
hsa042161	hsa04216	Ferroptosis	2/650	41/8661	0.824067	0.999922	0.90841	5093/64116	2	UP000137988
hsa049182	hsa04918	Thyroid hormone synthesis	4/650	75/8661	0.824492	0.999922	0.90841	2778/5330/115/113	4	UP000137988
hsa030132	hsa03013	Nucleocytoplasmic transport	6/650	108/8661	0.830467	0.999922	0.90841	5903/3843/9883/23279/7175/10921	6	UP000137988
hsa03430	hsa03430	Mismatch repair	1/650	23/8661	0.834156	0.999922	0.90841	4437	1	UP000137988
hsa04964	hsa04964	Proximal tubule bicarbonate reclamation	1/650	23/8661	0.834156	0.999922	0.90841	2744	1	UP000137988
hsa00380	hsa00380	Tryptophan metabolism	2/650	42/8661	0.834264	0.999922	0.90841	1743/1962	2	UP000137988
hsa041102	hsa04110	Cell cycle	9/650	157/8661	0.842888	0.999922	0.90841	1028/595/1017/7709/7040/25/5934/545/55869	9	UP000137988
hsa051712	hsa05171	Coronavirus disease - COVID-19	14/650	233/8661	0.843007	0.999922	0.90841	4793/1675/6217/5296/3570/713/115004/4939/9045/4938/6885/23521/3654/2147	14	UP000137988
hsa00071	hsa00071	Fatty acid degradation	2/650	43/8661	0.843923	0.999922	0.90841	37/1962	2	UP000137988
hsa00860	hsa00860	Porphyrin metabolism	2/650	43/8661	0.843923	0.999922	0.90841	645/54577	2	UP000137988
hsa04975	hsa04975	Fat digestion and absorption	2/650	43/8661	0.843923	0.999922	0.90841	338/2806	2	UP000137988
hsa041202	hsa04120	Ubiquitin mediated proteolysis	8/650	142/8661	0.845698	0.999922	0.90841	326/26259/57448/89910/3093/8925/63893/9817	8	UP000137988
hsa051502	hsa05150	Staphylococcus aureus infection	5/650	96/8661	0.856614	0.999922	0.90841	3119/1675/6404/3859/713	5	UP000137988
hsa00561	hsa00561	Glycerolipid metabolism	3/650	63/8661	0.861791	0.999922	0.90841	139189/57104/160851	3	UP000137988
hsa051613	hsa05161	Hepatitis B	9/650	162/8661	0.867372	0.999922	0.90841	3718/5296/1017/7040/6654/537/6885/3654/572	9	UP000137988
hsa00563	hsa00563	Glycosylphosphatidylinositol (GPI)-anchor biosynthesis	1/650	26/8661	0.868852	0.999922	0.90841	84720	1	UP000137988
hsa00592	hsa00592	alpha-Linolenic acid metabolism	1/650	26/8661	0.868852	0.999922	0.90841	54979	1	UP000137988
hsa041142	hsa04114	Oocyte meiosis	7/650	131/8661	0.870704	0.999922	0.90841	3480/5532/367/1017/115/818/113	7	UP000137988
hsa047282	hsa04728	Dopaminergic synapse	7/650	132/8661	0.875573	0.999922	0.90841	2778/28227/5532/774/5330/818/6531	7	UP000137988
hsa049732	hsa04973	Carbohydrate digestion and absorption	2/650	47/8661	0.877649	0.999922	0.90841	5296/5330	2	UP000137988
hsa010401	hsa01040	Biosynthesis of unsaturated fatty acids	1/650	27/8661	0.878724	0.999922	0.90841	6342	1	UP000137988
hsa04966	hsa04966	Collecting duct acid secretion	1/650	27/8661	0.878724	0.999922	0.90841	51382	1	UP000137988
hsa04623	hsa04623	Cytosolic DNA-sensing pathway	4/650	83/8661	0.879105	0.999922	0.90841	4793/5093/29800/115004	4	UP000137988
hsa042102	hsa04210	Apoptosis	7/650	136/8661	0.893554	0.999922	0.90841	9131/1522/5296/8795/3563/5414/572	7	UP000137988
hsa00830	hsa00830	Retinol metabolism	3/650	68/8661	0.894074	0.999922	0.90841	51109/1592/54577	3	UP000137988
hsa046641	hsa04664	Fc epsilon RI signaling pathway	3/650	68/8661	0.894074	0.999922	0.90841	5296/6654/2207	3	UP000137988
hsa047422	hsa04742	Taste transduction	4/650	86/8661	0.895424	0.999922	0.90841	9568/342372/5330/954	4	UP000137988
hsa00053	hsa00053	Ascorbate and aldarate metabolism	1/650	30/8661	0.904107	0.999922	0.90841	54577	1	UP000137988
hsa00591	hsa00591	Linoleic acid metabolism	1/650	30/8661	0.904107	0.999922	0.90841	54979	1	UP000137988
hsa006301	hsa00630	Glyoxylate and dicarboxylate metabolism	1/650	30/8661	0.904107	0.999922	0.90841	275	1	UP000137988
hsa04622	hsa04622	RIG-I-like receptor signaling pathway	3/650	71/8661	0.91003	0.999922	0.90841	4793/6885/10010	3	UP000137988
hsa053201	hsa05320	Autoimmune thyroid disease	2/650	53/8661	0.91581	0.999922	0.90841	3119/958	2	UP000137988
hsa046201	hsa04620	Toll-like receptor signaling pathway	5/650	108/8661	0.916042	0.999922	0.90841	5296/6885/54106/3654/958	5	UP000137988
hsa042173	hsa04217	Necroptosis	8/650	159/8661	0.917904	0.999922	0.90841	9131/192111/79643/3718/8795/8878/7416/818	8	UP000137988
hsa006401	hsa00640	Propanoate metabolism	1/650	32/8661	0.918007	0.999922	0.90841	1962	1	UP000137988
hsa01230	hsa01230	Biosynthesis of amino acids	3/650	75/8661	0.927913	0.999922	0.90841	3418/65263/2806	3	UP000137988
hsa04710	hsa04710	Circadian rhythm	1/650	34/8661	0.929895	0.999922	0.90841	8864	1	UP000137988
hsa05134	hsa05134	Legionellosis	2/650	56/8661	0.9304	0.999922	0.90841	2920/58484	2	UP000137988
hsa05133	hsa05133	Pertussis	3/650	76/8661	0.931843	0.999922	0.90841	710/713/3654	3	UP000137988
hsa046681	hsa04668	TNF signaling pathway	5/650	114/8661	0.936668	0.999922	0.90841	2920/192111/1051/5296/6885	5	UP000137988
hsa00350	hsa00350	Tyrosine metabolism	1/650	36/8661	0.940062	0.999922	0.90841	2806	1	UP000137988
hsa00512	hsa00512	Mucin type O-glycan biosynthesis	1/650	36/8661	0.940062	0.999922	0.90841	10610	1	UP000137988
hsa030181	hsa03018	RNA degradation	3/650	79/8661	0.942479	0.999922	0.90841	5394/255967/11044	3	UP000137988
hsa001901	hsa00190	Oxidative phosphorylation	6/650	134/8661	0.943385	0.999922	0.90841	498/51382/4540/537/126328/4713	6	UP000137988
hsa046214	hsa04621	NOD-like receptor signaling pathway	9/650	186/8661	0.945513	0.999922	0.90841	2920/4793/4939/7416/5330/4938/58484/6885/10010	9	UP000137988
hsa00983	hsa00983	Drug metabolism - other enzymes	3/650	80/8661	0.945669	0.999922	0.90841	10201/1807/54577	3	UP000137988
hsa049782	hsa04978	Mineral absorption	2/650	60/8661	0.946165	0.999922	0.90841	55503/261729	2	UP000137988
hsa051644	hsa05164	Influenza A	8/650	171/8661	0.949402	0.999922	0.90841	4793/3119/11100/5296/8795/4939/7416/4938	8	UP000137988
hsa050343	hsa05034	Alcoholism	9/650	188/8661	0.949671	0.999922	0.90841	116444/2778/2906/25759/51564/6654/9759/6531/55869	9	UP000137988
hsa046133	hsa04613	Neutrophil extracellular trap formation	9/650	191/8661	0.955383	0.999922	0.90841	6404/51564/5296/2475/9759/7416/5330/6885/55869	9	UP000137988
hsa00260	hsa00260	Glycine, serine and threonine metabolism	1/650	40/8661	0.956191	0.999922	0.90841	275	1	UP000137988
hsa046251	hsa04625	C-type lectin receptor signaling pathway	4/650	104/8661	0.958352	0.999922	0.90841	5532/53342/5296/2207	4	UP000137988
hsa03440	hsa03440	Homologous recombination	1/650	41/8661	0.959494	0.999922	0.90841	5893	1	UP000137988
hsa051702	hsa05170	Human immunodeficiency virus 1 infection	10/650	212/8661	0.962207	0.999922	0.90841	1399/5532/162/5296/2475/115004/545/6885/3654/572	10	UP000137988
hsa005131	hsa00513	Various types of N-glycan biosynthesis	1/650	42/8661	0.962548	0.999922	0.90841	79868	1	UP000137988
hsa053322	hsa05332	Graft-versus-host disease	1/650	42/8661	0.962548	0.999922	0.90841	3119	1	UP000137988
hsa05204	hsa05204	Chemical carcinogenesis - DNA adducts	2/650	70/8661	0.97205	0.999922	0.90841	374875/54577	2	UP000137988
hsa030502	hsa03050	Proteasome	1/650	46/8661	0.972633	0.999922	0.90841	5719	1	UP000137988
hsa012001	hsa01200	Carbon metabolism	4/650	115/8661	0.977114	0.999922	0.90841	275/3418/1743/2806	4	UP000137988
hsa047261	hsa04726	Serotonergic synapse	4/650	115/8661	0.977114	0.999922	0.90841	2778/774/239/5330	4	UP000137988
hsa030151	hsa03015	mRNA surveillance pathway	3/650	97/8661	0.980053	0.999922	0.90841	28227/124540/10921	3	UP000137988
hsa002701	hsa00270	Cysteine and methionine metabolism	1/650	52/8661	0.98291	0.999922	0.90841	2806	1	UP000137988
hsa00980	hsa00980	Metabolism of xenobiotics by cytochrome P450	2/650	78/8661	0.983646	0.999922	0.90841	374875/54577	2	UP000137988
hsa030085	hsa03008	Ribosome biogenesis in eukaryotes	6/650	167/8661	0.988612	0.999922	0.90841	57455/6949/138716/65083/4931/81691	6	UP000137988
hsa041412	hsa04141	Protein processing in endoplasmic reticulum	6/650	170/8661	0.990249	0.999922	0.90841	81567/56886/7494/7841/10299/4287	6	UP000137988
hsa051674	hsa05167	Kaposi sarcoma-associated herpesvirus infection	7/650	194/8661	0.992374	0.999922	0.90841	2920/595/5532/5296/2475/7422/441925	7	UP000137988
hsa053223	hsa05322	Systemic lupus erythematosus	4/650	137/8661	0.993519	0.999922	0.90841	3119/6628/713/958	4	UP000137988
hsa00982	hsa00982	Drug metabolism - cytochrome P450	1/650	72/8661	0.996451	0.999922	0.90841	54577	1	UP000137988
hsa030403	hsa03040	Spliceosome	7/650	217/8661	0.997691	0.999922	0.90841	6431/10992/10523/5093/6628/51362/22827	7	UP000137988
hsa046122	hsa04612	Antigen processing and presentation	1/650	78/8661	0.997787	0.999922	0.90841	3119	1	UP000137988
hsa030101	hsa03010	Ribosome	4/650	170/8661	0.999136	0.999922	0.90841	6217/51069/9045/23521	4	UP000137988
hsa047406	hsa04740	Olfactory transduction	15/650	439/8661	0.999922	0.999922	0.90841	283189/126370/134083/390148/8392/442184/4993/81472/26531/818/390882/125962/79549/341416/346517	15	UP000137988
hsa030182	hsa03018	RNA degradation	1932-06-01	79/8661	3.56458e-07	2.70908e-05	2.55149e-05	340529/645974/140886/8761/26986/80336	6	UP000008448
hsa030152	hsa03015	mRNA surveillance pathway	1932-06-01	97/8661	1.20955e-06	4.59629e-05	4.32892e-05	340529/645974/140886/8761/26986/80336	6	UP000008448
hsa000621	hsa00062	Fatty acid elongation	1932-03-01	27/8661	0.000126186	0.00239753	0.00225807	10965/641371/122970	3	UP000008448
hsa010402	hsa01040	Biosynthesis of unsaturated fatty acids	1932-03-01	27/8661	0.000126186	0.00239753	0.00225807	10965/641371/122970	3	UP000008448
hsa049133	hsa04913	Ovarian steroidogenesis	1932-03-01	51/8661	0.000845914	0.0128579	0.0121099	10965/641371/122970	3	UP000008448
hsa034401	hsa03440	Homologous recombination	1932-02-01	41/8661	0.00991349	0.125571	0.118266	5893/11073	2	UP000008448
hsa005625	hsa00562	Inositol phosphate metabolism	1932-02-01	73/8661	0.0295304	0.320615	0.301965	3706/22876	2	UP000008448
hsa040705	hsa04070	Phosphatidylinositol signaling system	1932-02-01	97/8661	0.0495424	0.470653	0.443274	3706/22876	2	UP000008448
hsa030823	hsa03082	ATP-dependent chromatin remodeling	1932-02-01	117/8661	0.0690152	0.504201	0.47487	6599/29994	2	UP000008448
hsa046112	hsa04611	Platelet activation	1932-02-01	124/8661	0.0763446	0.504201	0.47487	2534/3674	2	UP000008448
hsa047407	hsa04740	Olfactory transduction	1932-04-01	439/8661	0.0764129	0.504201	0.47487	219438/392390/254973/26189	4	UP000008448
hsa007901	hsa00790	Folate biosynthesis	1932-01-01	27/8661	0.0952466	0.504201	0.47487	873	1	UP000008448
hsa041103	hsa04110	Cell cycle	1932-02-01	157/8661	0.113851	0.504201	0.47487	23383/23595	2	UP000008448
hsa050331	hsa05033	Nicotine addiction	1932-01-01	40/8661	0.137912	0.504201	0.47487	2555	1	UP000008448
hsa043603	hsa04360	Axon guidance	1932-02-01	182/8661	0.144841	0.504201	0.47487	2534/54437	2	UP000008448
hsa049622	hsa04962	Vasopressin-regulated water reabsorption	1932-01-01	44/8661	0.150643	0.504201	0.47487	10671	1	UP000008448
hsa049302	hsa04930	Type II diabetes mellitus	1932-01-01	46/8661	0.15694	0.504201	0.47487	5580	1	UP000008448
hsa048145	hsa04814	Motor proteins	1932-02-01	193/8661	0.159006	0.504201	0.47487	25981/10671	2	UP000008448
hsa051303	hsa05130	Pathogenic Escherichia coli infection	1932-02-01	198/8661	0.165532	0.504201	0.47487	2534/7100	2	UP000008448
hsa045104	hsa04510	Focal adhesion	1932-02-01	203/8661	0.172109	0.504201	0.47487	2534/3674	2	UP000008448
hsa051341	hsa05134	Legionellosis	1932-01-01	56/8661	0.187752	0.504201	0.47487	7100	1	UP000008448
hsa052083	hsa05208	Chemical carcinogenesis - reactive oxygen species	1932-02-01	223/8661	0.198834	0.504201	0.47487	873/5580	2	UP000008448
hsa005901	hsa00590	Arachidonic acid metabolism	1932-01-01	61/8661	0.202747	0.504201	0.47487	873	1	UP000008448
hsa053213	hsa05321	Inflammatory bowel disease	1932-01-01	65/8661	0.214549	0.504201	0.47487	7100	1	UP000008448
hsa054163	hsa05416	Viral myocarditis	1932-01-01	67/8661	0.220386	0.504201	0.47487	2534	1	UP000008448
hsa046642	hsa04664	Fc epsilon RI signaling pathway	1932-01-01	68/8661	0.223289	0.504201	0.47487	2534	1	UP000008448
hsa052041	hsa05204	Chemical carcinogenesis - DNA adducts	1932-01-01	70/8661	0.229063	0.504201	0.47487	873	1	UP000008448
hsa051313	hsa05131	Shigellosis	1932-02-01	247/8661	0.231555	0.504201	0.47487	5580/7100	2	UP000008448
hsa051324	hsa05132	Salmonella infection	1932-02-01	249/8661	0.234304	0.504201	0.47487	10671/7100	2	UP000008448
hsa009801	hsa00980	Metabolism of xenobiotics by cytochrome P450	1932-01-01	78/8661	0.251748	0.504201	0.47487	873	1	UP000008448
hsa050205	hsa05020	Prion disease	1932-02-01	272/8661	0.266047	0.504201	0.47487	2534/5580	2	UP000008448
hsa054123	hsa05412	Arrhythmogenic right ventricular cardiomyopathy	1932-01-01	84/8661	0.268336	0.504201	0.47487	3674	1	UP000008448
hsa047423	hsa04742	Taste transduction	1932-01-01	86/8661	0.273786	0.504201	0.47487	2555	1	UP000008448
hsa045124	hsa04512	ECM-receptor interaction	1932-01-01	89/8661	0.281886	0.504201	0.47487	3674	1	UP000008448
hsa047271	hsa04727	GABAergic synapse	1932-01-01	89/8661	0.281886	0.504201	0.47487	2555	1	UP000008448
hsa050322	hsa05032	Morphine addiction	1932-01-01	91/8661	0.287238	0.504201	0.47487	2555	1	UP000008448
hsa052222	hsa05222	Small cell lung cancer	1932-01-01	92/8661	0.2899	0.504201	0.47487	3674	1	UP000008448
hsa045203	hsa04520	Adherens junction	1932-01-01	93/8661	0.292552	0.504201	0.47487	2534	1	UP000008448
hsa049122	hsa04912	GnRH signaling pathway	1932-01-01	93/8661	0.292552	0.504201	0.47487	5580	1	UP000008448
hsa046661	hsa04666	Fc gamma R-mediated phagocytosis	1932-01-01	97/8661	0.303063	0.504201	0.47487	5580	1	UP000008448
hsa054102	hsa05410	Hypertrophic cardiomyopathy	1932-01-01	97/8661	0.303063	0.504201	0.47487	3674	1	UP000008448
hsa047502	hsa04750	Inflammatory mediator regulation of TRP channels	1932-01-01	98/8661	0.305667	0.504201	0.47487	5580	1	UP000008448
hsa046404	hsa04640	Hematopoietic cell lineage	1932-01-01	99/8661	0.308262	0.504201	0.47487	3674	1	UP000008448
hsa049331	hsa04933	AGE-RAGE signaling pathway in diabetic complications	1932-01-01	100/8661	0.310847	0.504201	0.47487	5580	1	UP000008448
hsa050168	hsa05016	Huntington disease	1932-02-01	306/8661	0.313048	0.504201	0.47487	25981/10671	2	UP000008448
hsa054142	hsa05414	Dilated cardiomyopathy	1932-01-01	103/8661	0.318547	0.504201	0.47487	3674	1	UP000008448
hsa046252	hsa04625	C-type lectin receptor signaling pathway	1932-01-01	104/8661	0.321095	0.504201	0.47487	5580	1	UP000008448
hsa046202	hsa04620	Toll-like receptor signaling pathway	1932-01-01	108/8661	0.331196	0.504201	0.47487	7100	1	UP000008448
hsa049314	hsa04931	Insulin resistance	1932-01-01	108/8661	0.331196	0.504201	0.47487	5580	1	UP000008448
hsa047253	hsa04725	Cholinergic synapse	1932-01-01	113/8661	0.343617	0.504201	0.47487	2534	1	UP000008448
hsa047222	hsa04722	Neurotrophin signaling pathway	1932-01-01	119/8661	0.358227	0.504201	0.47487	5580	1	UP000008448
hsa040711	hsa04071	Sphingolipid signaling pathway	1932-01-01	121/8661	0.363026	0.504201	0.47487	2534	1	UP000008448
hsa046603	hsa04660	T cell receptor signaling pathway	1932-01-01	121/8661	0.363026	0.504201	0.47487	2534	1	UP000008448
hsa049194	hsa04919	Thyroid hormone signaling pathway	1932-01-01	121/8661	0.363026	0.504201	0.47487	23389	1	UP000008448
hsa041517	hsa04151	PI3K-Akt signaling pathway	1932-02-01	359/8661	0.385108	0.504201	0.47487	23035/3674	2	UP000008448
hsa046504	hsa04650	Natural killer cell mediated cytotoxicity	1932-01-01	132/8661	0.38881	0.504201	0.47487	2534	1	UP000008448
hsa050147	hsa05014	Amyotrophic lateral sclerosis	1932-02-01	364/8661	0.391771	0.504201	0.47487	25981/10671	2	UP000008448
hsa042702	hsa04270	Vascular smooth muscle contraction	1932-01-01	134/8661	0.393387	0.504201	0.47487	5580	1	UP000008448
hsa043804	hsa04380	Osteoclast differentiation	1932-01-01	135/8661	0.395664	0.504201	0.47487	2534	1	UP000008448
hsa049153	hsa04915	Estrogen signaling pathway	1932-01-01	137/8661	0.400192	0.504201	0.47487	5580	1	UP000008448
hsa054182	hsa05418	Fluid shear stress and atherosclerosis	1932-01-01	139/8661	0.404687	0.504201	0.47487	3674	1	UP000008448
hsa040723	hsa04072	Phospholipase D signaling pathway	1932-01-01	148/8661	0.424516	0.512114	0.482323	2534	1	UP000008448
hsa047232	hsa04723	Retrograde endocannabinoid signaling	1932-01-01	148/8661	0.424516	0.512114	0.482323	2555	1	UP000008448
hsa041404	hsa04140	Autophagy - animal	1932-01-01	165/8661	0.460238	0.545229	0.513512	5580	1	UP000008448
hsa052254	hsa05225	Hepatocellular carcinoma	1932-01-01	168/8661	0.466314	0.545229	0.513512	6599	1	UP000008448
hsa046215	hsa04621	NOD-like receptor signaling pathway	1932-01-01	186/8661	0.501407	0.572906	0.539579	5580	1	UP000008448
hsa046134	hsa04613	Neutrophil extracellular trap formation	1932-01-01	191/8661	0.510751	0.572906	0.539579	3674	1	UP000008448
hsa040622	hsa04062	Chemokine signaling pathway	1932-01-01	192/8661	0.5126	0.572906	0.539579	5580	1	UP000008448
hsa050228	hsa05022	Pathways of neurodegeneration - multiple diseases	1932-02-01	476/8661	0.531666	0.578133	0.544502	25981/10671	2	UP000008448
hsa054153	hsa05415	Diabetic cardiomyopathy	1932-01-01	203/8661	0.532491	0.578133	0.544502	5580	1	UP000008448
hsa040155	hsa04015	Rap1 signaling pathway	1932-01-01	210/8661	0.544737	0.583099	0.549179	3674	1	UP000008448
hsa048103	hsa04810	Regulation of actin cytoskeleton	1932-01-01	229/8661	0.57643	0.605122	0.569921	3674	1	UP000008448
hsa047144	hsa04714	Thermogenesis	1932-01-01	232/8661	0.581235	0.605122	0.569921	6599	1	UP000008448
hsa040204	hsa04020	Calcium signaling pathway	1932-01-01	253/8661	0.61342	0.629999	0.593351	3706	1	UP000008448
hsa051656	hsa05165	Human papillomavirus infection	1932-01-01	331/8661	0.713271	0.722781	0.680736	3674	1	UP000008448
hsa040803	hsa04080	Neuroactive ligand-receptor interaction	1932-01-01	367/8661	0.750444	0.750444	0.706789	2555	1	UP000008448
hsa003104	hsa00310	Lysine degradation	2024-02-21	63/8661	0.0100046	0.381904	0.379249	9739/55904	2	UP000000569
hsa054103	hsa05410	Hypertrophic cardiomyopathy	2024-02-21	97/8661	0.0227019	0.381904	0.379249	4607/3688	2	UP000000569
hsa054143	hsa05414	Dilated cardiomyopathy	2024-02-21	103/8661	0.0253911	0.381904	0.379249	4607/3688	2	UP000000569
hsa002201	hsa00220	Arginine biosynthesis	2024-01-21	22/8661	0.0520678	0.381904	0.379249	84706	1	UP000000569
hsa045146	hsa04514	Cell adhesion molecules	2024-02-21	157/8661	0.0547509	0.381904	0.379249	23114/3688	2	UP000000569
hsa030086	hsa03008	Ribosome biogenesis in eukaryotes	2024-02-21	167/8661	0.061086	0.381904	0.379249	9724/10813	2	UP000000569
hsa015231	hsa01523	Antifolate resistance	2024-01-21	30/8661	0.0703532	0.381904	0.379249	2350	1	UP000000569
hsa012102	hsa01210	2-Oxocarboxylic acid metabolism	2024-01-21	33/8661	0.0771232	0.381904	0.379249	84706	1	UP000000569
hsa002502	hsa00250	Alanine, aspartate and glutamate metabolism	2024-01-21	37/8661	0.0860769	0.381904	0.379249	84706	1	UP000000569
hsa048104	hsa04810	Regulation of actin cytoskeleton	2024-02-21	229/8661	0.105269	0.381904	0.379249	221178/3688	2	UP000000569
hsa049792	hsa04979	Cholesterol metabolism	2024-01-21	51/8661	0.116768	0.381904	0.379249	114879	1	UP000000569
hsa041444	hsa04144	Endocytosis	2024-02-21	250/8661	0.121806	0.381904	0.379249	57154/2350	2	UP000000569
hsa043401	hsa04340	Hedgehog signaling pathway	2024-01-21	56/8661	0.127489	0.381904	0.379249	57154	1	UP000000569
hsa052214	hsa05221	Acute myeloid leukemia	2024-01-21	67/8661	0.150641	0.381904	0.379249	2322	1	UP000000569
hsa052302	hsa05230	Central carbon metabolism in cancer	2024-01-21	70/8661	0.156853	0.381904	0.379249	2322	1	UP000000569
hsa012301	hsa01230	Biosynthesis of amino acids	2024-01-21	75/8661	0.16711	0.381904	0.379249	84706	1	UP000000569
hsa051331	hsa05133	Pertussis	2024-01-21	76/8661	0.169147	0.381904	0.379249	3688	1	UP000000569
hsa051001	hsa05100	Bacterial invasion of epithelial cells	2024-01-21	77/8661	0.17118	0.381904	0.379249	3688	1	UP000000569
hsa051404	hsa05140	Leishmaniasis	2024-01-21	77/8661	0.17118	0.381904	0.379249	3688	1	UP000000569
hsa054124	hsa05412	Arrhythmogenic right ventricular cardiomyopathy	2024-01-21	84/8661	0.185274	0.381904	0.379249	3688	1	UP000000569
hsa045125	hsa04512	ECM-receptor interaction	2024-01-21	89/8661	0.195202	0.381904	0.379249	3688	1	UP000000569
hsa052223	hsa05222	Small cell lung cancer	2024-01-21	92/8661	0.201103	0.381904	0.379249	3688	1	UP000000569
hsa045204	hsa04520	Adherens junction	2024-01-21	93/8661	0.203061	0.381904	0.379249	57154	1	UP000000569
hsa049703	hsa04970	Salivary secretion	2024-01-21	93/8661	0.203061	0.381904	0.379249	4589	1	UP000000569
hsa030153	hsa03015	mRNA surveillance pathway	2024-01-21	97/8661	0.210846	0.381904	0.379249	23049	1	UP000000569
hsa046405	hsa04640	Hematopoietic cell lineage	2024-01-21	99/8661	0.214712	0.381904	0.379249	2322	1	UP000000569
hsa041518	hsa04151	PI3K-Akt signaling pathway	2024-02-21	359/8661	0.215576	0.381904	0.379249	2322/3688	2	UP000000569
hsa050148	hsa05014	Amyotrophic lateral sclerosis	2024-02-21	364/8661	0.220082	0.381904	0.379249	23064/50613	2	UP000000569
hsa041372	hsa04137	Mitophagy - animal	2024-01-21	103/8661	0.222389	0.381904	0.379249	57154	1	UP000000569
hsa049283	hsa04928	Parathyroid hormone synthesis, secretion and action	2024-01-21	106/8661	0.2281	0.381904	0.379249	4666	1	UP000000569
hsa043506	hsa04350	TGF-beta signaling pathway	2024-01-21	108/8661	0.231886	0.381904	0.379249	57154	1	UP000000569
hsa051455	hsa05145	Toxoplasmosis	2024-01-21	111/8661	0.23753	0.381904	0.379249	3688	1	UP000000569
hsa012002	hsa01200	Carbon metabolism	2024-01-21	115/8661	0.244995	0.381904	0.379249	84706	1	UP000000569
hsa046703	hsa04670	Leukocyte transendothelial migration	2024-01-21	115/8661	0.244995	0.381904	0.379249	3688	1	UP000000569
hsa046113	hsa04611	Platelet activation	2024-01-21	124/8661	0.261537	0.396041	0.393288	3688	1	UP000000569
hsa051351	hsa05135	Yersinia infection	2024-01-21	137/8661	0.284822	0.419322	0.416407	3688	1	UP000000569
hsa041203	hsa04120	Ubiquitin mediated proteolysis	2024-01-21	142/8661	0.293591	0.420549	0.417626	57154	1	UP000000569
hsa041454	hsa04145	Phagosome	2024-01-21	152/8661	0.310821	0.420821	0.417896	3688	1	UP000000569
hsa012405	hsa01240	Biosynthesis of cofactors	2024-01-21	153/8661	0.312522	0.420821	0.417896	8566	1	UP000000569
hsa041483	hsa04148	Efferocytosis	2024-01-21	156/8661	0.317601	0.420821	0.417896	84465	1	UP000000569
hsa041413	hsa04141	Protein processing in endoplasmic reticulum	2024-01-21	170/8661	0.340833	0.430098	0.427109	50613	1	UP000000569
hsa045303	hsa04530	Tight junction	2024-01-21	170/8661	0.340833	0.430098	0.427109	3688	1	UP000000569
hsa043604	hsa04360	Axon guidance	2024-01-21	182/8661	0.360144	0.443899	0.440813	3688	1	UP000000569
hsa052024	hsa05202	Transcriptional misregulation in cancer	2024-01-21	193/8661	0.377372	0.445123	0.442029	2322	1	UP000000569
hsa051304	hsa05130	Pathogenic Escherichia coli infection	2024-01-21	198/8661	0.385056	0.445123	0.442029	3688	1	UP000000569
hsa045105	hsa04510	Focal adhesion	2024-01-21	203/8661	0.39265	0.445123	0.442029	3688	1	UP000000569
hsa052055	hsa05205	Proteoglycans in cancer	2024-01-21	205/8661	0.395662	0.445123	0.442029	3688	1	UP000000569
hsa040156	hsa04015	Rap1 signaling pathway	2024-01-21	210/8661	0.403131	0.445123	0.442029	3688	1	UP000000569
hsa030404	hsa03040	Spliceosome	2024-01-21	217/8661	0.413439	0.44719	0.444081	3183	1	UP000000569
hsa040143	hsa04014	Ras signaling pathway	2024-01-21	236/8661	0.440572	0.467007	0.46376	2322	1	UP000000569
hsa051314	hsa05131	Shigellosis	2024-01-21	247/8661	0.45573	0.473602	0.47031	3688	1	UP000000569
hsa040103	hsa04010	MAPK signaling pathway	2024-01-21	301/8661	0.524639	0.534729	0.531011	2322	1	UP000000569
hsa051657	hsa05165	Human papillomavirus infection	2024-01-21	331/8661	0.559245	0.559245	0.555358	3688	1	UP000000569
hsa00130	hsa00130	Ubiquinone and other terpenoid-quinone biosynthesis	2024-01-09	8661-11-01	0.0113779	0.218067	0.19423	51004	1	UP000029753
hsa041445	hsa04144	Endocytosis	2024-02-09	250/8661	0.0261317	0.218067	0.19423	273/2263	2	UP000029753
hsa049623	hsa04962	Vasopressin-regulated water reabsorption	2024-01-09	44/8661	0.0448243	0.218067	0.19423	359	1	UP000029753
hsa020101	hsa02010	ABC transporters	2024-01-09	45/8661	0.0458219	0.218067	0.19423	85320	1	UP000029753
hsa034602	hsa03460	Fanconi anemia pathway	2024-01-09	54/8661	0.054759	0.218067	0.19423	55120	1	UP000029753
hsa008301	hsa00830	Retinol metabolism	2024-01-09	68/8661	0.0685133	0.218067	0.19423	220	1	UP000029753
hsa052303	hsa05230	Central carbon metabolism in cancer	2024-01-09	70/8661	0.0704636	0.218067	0.19423	2263	1	UP000029753
hsa041152	hsa04115	p53 signaling pathway	2024-01-09	74/8661	0.0743533	0.218067	0.19423	3486	1	UP000029753
hsa015214	hsa01521	EGFR tyrosine kinase inhibitor resistance	2024-01-09	79/8661	0.0791951	0.218067	0.19423	2263	1	UP000029753
hsa046662	hsa04666	Fc gamma R-mediated phagocytosis	2024-01-09	97/8661	0.0964397	0.218067	0.19423	273	1	UP000029753
hsa052154	hsa05215	Prostate cancer	2024-01-09	97/8661	0.0964397	0.218067	0.19423	2263	1	UP000029753
hsa030133	hsa03013	Nucleocytoplasmic transport	2024-01-09	108/8661	0.106836	0.218067	0.19423	9883	1	UP000029753
hsa049354	hsa04935	Growth hormone synthesis, secretion and action	2024-01-09	120/8661	0.118056	0.218067	0.19423	3486	1	UP000029753
hsa041204	hsa04120	Ubiquitin mediated proteolysis	2024-01-09	142/8661	0.138302	0.218067	0.19423	55120	1	UP000029753
hsa045503	hsa04550	Signaling pathways regulating pluripotency of stem cells	2024-01-09	143/8661	0.139212	0.218067	0.19423	2263	1	UP000029753
hsa052264	hsa05226	Gastric cancer	2024-01-09	149/8661	0.144656	0.218067	0.19423	2263	1	UP000029753
hsa012406	hsa01240	Biosynthesis of cofactors	2024-01-09	153/8661	0.148269	0.218067	0.19423	51004	1	UP000029753
hsa042183	hsa04218	Cellular senescence	2024-01-09	156/8661	0.150969	0.218067	0.19423	3486	1	UP000029753
hsa052025	hsa05202	Transcriptional misregulation in cancer	2024-01-09	193/8661	0.183654	0.251316	0.223845	3486	1	UP000029753
hsa040157	hsa04015	Rap1 signaling pathway	2024-01-09	210/8661	0.198293	0.257781	0.229602	2263	1	UP000029753
hsa048105	hsa04810	Regulation of actin cytoskeleton	2024-01-09	229/8661	0.214377	0.260272	0.231822	2263	1	UP000029753
hsa040144	hsa04014	Ras signaling pathway	2024-01-09	236/8661	0.220231	0.260272	0.231822	2263	1	UP000029753
hsa040205	hsa04020	Calcium signaling pathway	2024-01-09	253/8661	0.234284	0.264843	0.235893	2263	1	UP000029753
hsa040104	hsa04010	MAPK signaling pathway	2024-01-09	301/8661	0.272758	0.295488	0.263187	2263	1	UP000029753
hsa041519	hsa04151	PI3K-Akt signaling pathway	2024-01-09	359/8661	0.316947	0.320643	0.285593	2263	1	UP000029753
hsa050149	hsa05014	Amyotrophic lateral sclerosis	2024-01-09	364/8661	0.320643	0.320643	0.285593	9883	1	UP000029753
hsa048146	hsa04814	Motor proteins	22/244	193/8661	2.07911e-08	5.53044e-06	5.4057e-06	7277/10376/7846/84790/113457/7278/112714/8735/23026/63971/1768/1062/1770/8632/4645/146754/127602/64446/53904/140469/10120/51168	22	UP000152733
hsa050229	hsa05022	Pathways of neurodegeneration - multiple diseases	33/244	476/8661	1.26915e-06	0.000168797	0.000164989	7277/10376/7846/84790/113457/7278/112714/4040/7345/2521/7318/342371/6263/1768/5718/2915/1770/3710/8632/146754/5713/10010/774/127602/64446/5664/5663/3092/10120/9001/5708/25978/3709	33	UP000152733
hsa0501410	hsa05014	Amyotrophic lateral sclerosis	26/244	364/8661	1.1032e-05	0.000978166	0.000956103	7277/10376/7846/84790/113457/7278/112714/2521/9972/310/1768/5718/1770/3710/56001/728343/8632/146754/5713/10010/127602/64446/10120/9001/5708/25978	26	UP000152733
hsa045403	hsa04540	Gap junction	11/244	88/8661	3.33796e-05	0.00221974	0.00216967	7277/10376/7846/84790/113457/7278/112714/2915/3710/7082/3709	11	UP000152733
hsa050169	hsa05016	Huntington disease	22/244	306/8661	4.91171e-05	0.00261303	0.00255409	7277/10376/7846/84790/113457/7278/112714/1768/5718/2915/1770/8632/146754/5713/774/127602/64446/3092/84699/10120/9001/5708	22	UP000152733
hsa045205	hsa04520	Adherens junction	9/244	93/8661	0.00118155	0.052382	0.0512005	57493/2241/5795/7082/8826/5787/9411/1496/1500	9	UP000152733
hsa042103	hsa04210	Apoptosis	11/244	136/8661	0.00155003	0.0589013	0.0575727	7277/10376/7846/84790/113457/7278/112714/6709/3710/472/3709	11	UP000152733
hsa050124	hsa05012	Parkinson disease	16/244	266/8661	0.00343432	0.114191	0.111615	7277/10376/7846/84790/113457/7278/112714/7345/7318/6263/5718/3710/5713/25800/5708/3709	16	UP000152733
hsa050206	hsa05020	Prion disease	16/244	272/8661	0.00426837	0.119573	0.116875	7277/10376/7846/84790/113457/7278/112714/1958/6263/5718/3710/5713/774/84699/5708/3709	16	UP000152733
hsa051325	hsa05132	Salmonella infection	15/244	249/8661	0.00449521	0.119573	0.116875	7277/10376/7846/84790/113457/7278/112714/197259/7184/23265/27072/9648/2317/3326/10120	15	UP000152733
hsa020102	hsa02010	ABC transporters	5/244	45/8661	0.00830337	0.189043	0.184779	19/64241/85320/340273/5825	5	UP000152733
hsa045304	hsa04530	Tight junction	11/244	170/8661	0.00852825	0.189043	0.184779	7277/10376/7846/84790/113457/7278/112714/8189/7082/9074/1364	11	UP000152733
hsa051305	hsa05130	Pathogenic Escherichia coli infection	12/244	198/8661	0.0101065	0.206794	0.20213	7277/10376/7846/84790/113457/7278/112714/147945/4645/7082/9074/1364	12	UP000152733
hsa049154	hsa04915	Estrogen signaling pathway	9/244	137/8661	0.0151869	0.288551	0.282042	3868/3861/2550/192666/3710/7184/3326/84699/3709	9	UP000152733
hsa005321	hsa00532	Glycosaminoglycan biosynthesis - chondroitin sulfate / dermatan sulfate	3/244	21/8661	0.0201893	0.358024	0.349948	54480/337876/92126	3	UP000152733
hsa050107	hsa05010	Alzheimer disease	18/244	384/8661	0.0234129	0.389239	0.380459	7277/10376/7846/84790/113457/7278/112714/4040/6263/5718/2915/3710/5713/5664/5663/25800/5708/3709	18	UP000152733
hsa034402	hsa03440	Homologous recombination	4/244	41/8661	0.0275363	0.430862	0.421143	83990/10111/472/641	4	UP000152733
hsa030134	hsa03013	Nucleocytoplasmic transport	7/244	108/8661	0.0325585	0.481143	0.47029	9972/9775/56001/728343/23039/22794/3842	7	UP000152733
hsa030824	hsa03082	ATP-dependent chromatin remodeling	7/244	117/8661	0.0469873	0.657822	0.642984	9112/6595/29994/57634/29117/8607/1108	7	UP000152733
hsa049793	hsa04979	Cholesterol metabolism	4/244	51/8661	0.0547886	0.705311	0.689402	6646/19/64241/338	4	UP000152733
hsa030154	hsa03015	mRNA surveillance pathway	6/244	97/8661	0.0556825	0.705311	0.689402	2521/8189/9775/56001/728343/22794	6	UP000152733
hsa049183	hsa04918	Thyroid hormone synthesis	5/244	75/8661	0.059887	0.724088	0.707755	3710/7184/84699/9601/3709	5	UP000152733
hsa041455	hsa04145	Phagosome	8/244	152/8661	0.0652061	0.754122	0.737112	7277/10376/7846/84790/113457/7278/112714/3119	8	UP000152733
hsa047101	hsa04710	Circadian rhythm	3/244	34/8661	0.0697007	0.772517	0.755091	8454/5187/1408	3	UP000152733
hsa049284	hsa04928	Parathyroid hormone synthesis, secretion and action	6/244	106/8661	0.0784188	0.817274	0.798839	4040/1958/3710/5142/84699/3709	6	UP000152733
hsa005001	hsa00500	Starch and sucrose metabolism	3/244	36/8661	0.0798839	0.817274	0.798839	5836/6476/283209	3	UP000152733
hsa043303	hsa04330	Notch signaling pathway	4/244	62/8661	0.0967905	0.94619	0.924848	342371/5664/5663/102723796	4	UP000152733
hsa045126	hsa04512	ECM-receptor interaction	5/244	89/8661	0.105872	0.94619	0.924848	284217/7148/3339/22798/1293	5	UP000152733
hsa041205	hsa04120	Ubiquitin mediated proteolysis	7/244	142/8661	0.105993	0.94619	0.924848	55236/26091/8454/7318/23759/9690/867	7	UP000152733
hsa050174	hsa05017	Spinocerebellar ataxia	7/244	143/8661	0.108936	0.94619	0.924848	25814/342371/5718/3710/5713/5708/3709	7	UP000152733
hsa049274	hsa04927	Cortisol synthesis and secretion	4/244	65/8661	0.11027	0.94619	0.924848	3710/1586/84699/3709	4	UP000152733
hsa043102	hsa04310	Wnt signaling pathway	8/244	174/8661	0.118155	0.967702	0.945874	4040/8454/6424/1501/5663/102723796/8607/57216	8	UP000152733
hsa049751	hsa04975	Fat digestion and absorption	3/244	43/8661	0.120053	0.967702	0.945874	19/64241/338	3	UP000152733
hsa002202	hsa00220	Arginine biosynthesis	2/244	22/8661	0.126425	0.989089	0.966779	2805/1373	2	UP000152733
hsa040706	hsa04070	Phosphatidylinositol signaling system	5/244	97/8661	0.13813	0.995626	0.973169	8527/9162/3635/3710/3709	5	UP000152733
hsa030503	hsa03050	Proteasome	3/244	46/8661	0.139151	0.995626	0.973169	5718/5713/5708	3	UP000152733
hsa049303	hsa04930	Type II diabetes mellitus	3/244	46/8661	0.139151	0.995626	0.973169	6517/774/122809	3	UP000152733
hsa051002	hsa05100	Bacterial invasion of epithelial cells	4/244	77/8661	0.171547	0.995626	0.973169	124404/1496/867/2549	4	UP000152733
hsa049224	hsa04922	Glucagon signaling pathway	5/244	107/8661	0.183687	0.995626	0.973169	5162/5836/3710/84699/3709	5	UP000152733
hsa049105	hsa04910	Insulin signaling pathway	6/244	137/8661	0.189435	0.995626	0.973169	6517/5836/23265/122809/5507/867	6	UP000152733
hsa034603	hsa03460	Fanconi anemia pathway	3/244	54/8661	0.194351	0.995626	0.973169	83990/55215/641	3	UP000152733
hsa043922	hsa04392	Hippo signaling pathway - multiple species	2/244	29/8661	0.196219	0.995626	0.973169	54798/126374	2	UP000152733
hsa043402	hsa04340	Hedgehog signaling pathway	3/244	56/8661	0.208917	0.995626	0.973169	8454/84455/2736	3	UP000152733
hsa030601	hsa03060	Protein export	2/244	31/8661	0.216982	0.995626	0.973169	60559/11231	2	UP000152733
hsa052056	hsa05205	Proteoglycans in cancer	8/244	205/8661	0.221364	0.995626	0.973169	3791/3339/3710/2317/8826/867/3709/2549	8	UP000152733
hsa046704	hsa04670	Leukocyte transendothelial migration	5/244	115/8661	0.22357	0.995626	0.973169	394/9074/1364/1496/1500	5	UP000152733
hsa047424	hsa04742	Taste transduction	4/244	86/8661	0.223652	0.995626	0.973169	2550/3710/22953/3359	4	UP000152733
hsa012103	hsa01210	2-Oxocarboxylic acid metabolism	2/244	33/8661	0.237927	0.995626	0.973169	5162/2805	2	UP000152733
hsa040724	hsa04072	Phospholipase D signaling pathway	6/244	148/8661	0.238716	0.995626	0.973169	8527/9162/2915/5737/554/2549	6	UP000152733
hsa00920	hsa00920	Sulfur metabolism	1/244	8661-10-01	0.248676	0.995626	0.973169	9061	1	UP000152733
hsa049704	hsa04970	Salivary secretion	4/244	93/8661	0.266661	0.995626	0.973169	6263/3710/4069/3709	4	UP000152733
hsa049292	hsa04929	GnRH secretion	3/244	64/8661	0.269181	0.995626	0.973169	2550/3710/3709	3	UP000152733
hsa041484	hsa04148	Efferocytosis	6/244	156/8661	0.276752	0.995626	0.973169	19/23166/27072/51761/6446/575	6	UP000152733
hsa042184	hsa04218	Cellular senescence	6/244	156/8661	0.276752	0.995626	0.973169	5054/10111/3710/472/85417/3709	6	UP000152733
hsa002503	hsa00250	Alanine, aspartate and glutamate metabolism	2/244	37/8661	0.280036	0.995626	0.973169	2805/1373	2	UP000152733
hsa040206	hsa04020	Calcium signaling pathway	9/244	253/8661	0.284201	0.995626	0.973169	6263/8817/3791/2915/3710/774/5737/22953/3709	9	UP000152733
hsa051503	hsa05150	Staphylococcus aureus infection	4/244	96/8661	0.285548	0.995626	0.973169	3868/3861/192666/3119	4	UP000152733
hsa047133	hsa04713	Circadian entrainment	4/244	97/8661	0.291888	0.995626	0.973169	6263/3710/5187/4543	4	UP000152733
hsa054104	hsa05410	Hypertrophic cardiomyopathy	4/244	97/8661	0.291888	0.995626	0.973169	284217/1636/781/7273	4	UP000152733
hsa047202	hsa04720	Long-term potentiation	3/244	67/8661	0.29231	0.995626	0.973169	2915/3710/3709	3	UP000152733
hsa049242	hsa04924	Renin secretion	3/244	69/8661	0.307808	0.995626	0.973169	1636/3710/3709	3	UP000152733
hsa03450	hsa03450	Non-homologous end-joining	1/244	13/8661	0.310479	0.995626	0.973169	10111	1	UP000152733
hsa047283	hsa04728	Dopaminergic synapse	5/244	132/8661	0.315133	0.995626	0.973169	3710/774/84699/1814/3709	5	UP000152733
hsa040804	hsa04080	Neuroactive ligand-receptor interaction	12/244	367/8661	0.339462	0.995626	0.973169	2550/134864/2915/6344/5737/554/22953/387129/2898/1814/4543/10911	12	UP000152733
hsa041153	hsa04115	p53 signaling pathway	3/244	74/8661	0.346626	0.995626	0.973169	5054/472/575	3	UP000152733
hsa045106	hsa04510	Focal adhesion	7/244	203/8661	0.347398	0.995626	0.973169	394/284217/7148/3791/22798/2317/1293	7	UP000152733
hsa049624	hsa04962	Vasopressin-regulated water reabsorption	2/244	44/8661	0.353041	0.995626	0.973169	554/84699	2	UP000152733
hsa043714	hsa04371	Apelin signaling pathway	5/244	139/8661	0.354312	0.995626	0.973169	5054/1958/6263/3710/3709	5	UP000152733
hsa012302	hsa01230	Biosynthesis of amino acids	3/244	75/8661	0.354377	0.995626	0.973169	2805/1373/6470	3	UP000152733
hsa049315	hsa04931	Insulin resistance	4/244	108/8661	0.362453	0.995626	0.973169	6517/5836/84699/5507	4	UP000152733
hsa003601	hsa00360	Phenylalanine metabolism	1/244	16/8661	0.367218	0.995626	0.973169	2805	1	UP000152733
hsa004301	hsa00430	Taurine and hypotaurine metabolism	1/244	16/8661	0.367218	0.995626	0.973169	2327	1	UP000152733
hsa005141	hsa00514	Other types of O-glycan biosynthesis	2/244	47/8661	0.383601	0.995626	0.973169	374378/145173	2	UP000152733
hsa00450	hsa00450	Selenocompound metabolism	1/244	17/8661	0.385078	0.995626	0.973169	9061	1	UP000152733
hsa009101	hsa00910	Nitrogen metabolism	1/244	17/8661	0.385078	0.995626	0.973169	1373	1	UP000152733
hsa052075	hsa05207	Chemical carcinogenesis - receptor activation	7/244	212/8661	0.389088	0.995626	0.973169	8817/7184/774/3326/2053/84699/9049	7	UP000152733
hsa047254	hsa04725	Cholinergic synapse	4/244	113/8661	0.3946	0.995626	0.973169	3710/774/84699/3709	4	UP000152733
hsa005111	hsa00511	Other glycan degradation	1/244	18/8661	0.402436	0.995626	0.973169	57704	1	UP000152733
hsa012003	hsa01200	Carbon metabolism	4/244	115/8661	0.4074	0.995626	0.973169	5162/2805/1373/6470	4	UP000152733
hsa047242	hsa04724	Glutamatergic synapse	4/244	115/8661	0.4074	0.995626	0.973169	2915/3710/2898/3709	4	UP000152733
hsa047262	hsa04726	Serotonergic synapse	4/244	115/8661	0.4074	0.995626	0.973169	3710/774/3359/3709	4	UP000152733
hsa030405	hsa03040	Spliceosome	7/244	217/8661	0.412323	0.995626	0.973169	5356/2521/10992/9775/23450/10450/9879	7	UP000152733
hsa051102	hsa05110	Vibrio cholerae infection	2/244	50/8661	0.413528	0.995626	0.973169	7082/9601	2	UP000152733
hsa041462	hsa04146	Peroxisome	3/244	83/8661	0.415758	0.995626	0.973169	5195/2053/5825	3	UP000152733
hsa007852	hsa00785	Lipoic acid metabolism	1/244	19/8661	0.419306	0.995626	0.973169	5162	1	UP000152733
hsa030833	hsa03083	Polycomb repressive complex	3/244	84/8661	0.423315	0.995626	0.973169	11335/80012/80816	3	UP000152733
hsa054125	hsa05412	Arrhythmogenic right ventricular cardiomyopathy	3/244	84/8661	0.423315	0.995626	0.973169	284217/781/1496	3	UP000152733
hsa002702	hsa00270	Cysteine and methionine metabolism	2/244	52/8661	0.433076	0.995626	0.973169	2805/10768	2	UP000152733
hsa001003	hsa00100	Steroid biosynthesis	1/244	20/8661	0.435701	0.995626	0.973169	6646	1	UP000152733
hsa006701	hsa00670	One carbon pool by folate	1/244	20/8661	0.435701	0.995626	0.973169	6470	1	UP000152733
hsa005102	hsa00510	N-Glycan biosynthesis	2/244	53/8661	0.44272	0.995626	0.973169	56052/29929	2	UP000152733
hsa049345	hsa04934	Cushing syndrome	5/244	155/8661	0.444019	0.995626	0.973169	3710/1586/84699/3709/9049	5	UP000152733
hsa041505	hsa04150	mTOR signaling pathway	5/244	156/8661	0.449558	0.995626	0.973169	4040/96459/107080638/51256/6446	5	UP000152733
hsa006001	hsa00600	Sphingolipid metabolism	2/244	54/8661	0.452273	0.995626	0.973169	340485/57704	2	UP000152733
hsa047272	hsa04727	GABAergic synapse	3/244	89/8661	0.460564	0.995626	0.973169	2550/774/9001	3	UP000152733
hsa042174	hsa04217	Necroptosis	5/244	159/8661	0.466086	0.995626	0.973169	197259/1540/5836/3326/25978	5	UP000152733
hsa050323	hsa05032	Morphine addiction	3/244	91/8661	0.475178	0.995626	0.973169	2550/5142/774	3	UP000152733
hsa034301	hsa03430	Mismatch repair	1/244	23/8661	0.482172	0.995626	0.973169	2956	1	UP000152733
hsa046141	hsa04614	Renin-angiotensin system	1/244	23/8661	0.482172	0.995626	0.973169	1636	1	UP000152733
hsa049123	hsa04912	GnRH signaling pathway	3/244	93/8661	0.489609	0.995626	0.973169	1958/3710/3709	3	UP000152733
hsa005341	hsa00534	Glycosaminoglycan biosynthesis - heparan sulfate / heparin	1/244	24/8661	0.4968	0.995626	0.973169	266722	1	UP000152733
hsa049772	hsa04977	Vitamin digestion and absorption	1/244	24/8661	0.4968	0.995626	0.973169	338	1	UP000152733
hsa040683	hsa04068	FoxO signaling pathway	4/244	131/8661	0.507011	0.995626	0.973169	6517/472/6446/85417	4	UP000152733
hsa041143	hsa04114	Oocyte meiosis	4/244	131/8661	0.507011	0.995626	0.973169	8454/3710/9748/3709	4	UP000152733
hsa047302	hsa04730	Long-term depression	2/244	60/8661	0.507552	0.995626	0.973169	3710/3709	2	UP000152733
hsa052155	hsa05215	Prostate cancer	3/244	97/8661	0.517876	0.995626	0.973169	7184/3326/84699	3	UP000152733
hsa049254	hsa04925	Aldosterone synthesis and secretion	3/244	98/8661	0.524812	0.995626	0.973169	3710/84699/3709	3	UP000152733
hsa041414	hsa04141	Protein processing in endoplasmic reticulum	5/244	170/8661	0.525244	0.995626	0.973169	8454/7184/3326/9601/11231	5	UP000152733
hsa005611	hsa00561	Glycerolipid metabolism	2/244	63/8661	0.533804	0.995626	0.973169	8527/9162	2	UP000152733
hsa032503	hsa03250	Viral life cycle - HIV-1	2/244	63/8661	0.533804	0.995626	0.973169	23299/9972	2	UP000152733
hsa006501	hsa00650	Butanoate metabolism	1/244	27/8661	0.538258	0.995626	0.973169	5019	1	UP000152733
hsa010403	hsa01040	Biosynthesis of unsaturated fatty acids	1/244	27/8661	0.538258	0.995626	0.973169	79966	1	UP000152733
hsa049722	hsa04972	Pancreatic secretion	3/244	102/8661	0.551997	0.995626	0.973169	6344/3710/3709	3	UP000152733
hsa041373	hsa04137	Mitophagy - animal	3/244	103/8661	0.558649	0.995626	0.973169	9868/79735/9804	3	UP000152733
hsa054144	hsa05414	Dilated cardiomyopathy	3/244	103/8661	0.558649	0.995626	0.973169	284217/781/7273	3	UP000152733
hsa0415110	hsa04151	PI3K-Akt signaling pathway	10/244	359/8661	0.561093	0.995626	0.973169	284217/7148/8817/3791/7184/22798/6446/3326/1293/84699	10	UP000152733
hsa041446	hsa04144	Endocytosis	7/244	250/8661	0.561134	0.995626	0.973169	30844/28964/9815/155382/116985/867/25978	7	UP000152733
hsa04744	hsa04744	Phototransduction	1/244	29/8661	0.563989	0.995626	0.973169	6295	1	UP000152733
hsa040641	hsa04064	NF-kappa B signaling pathway	3/244	104/8661	0.565241	0.995626	0.973169	1540/79092/472	3	UP000152733
hsa046253	hsa04625	C-type lectin receptor signaling pathway	3/244	104/8661	0.565241	0.995626	0.973169	1540/3710/3709	3	UP000152733
hsa054164	hsa05416	Viral myocarditis	2/244	67/8661	0.567294	0.995626	0.973169	284217/3119	2	UP000152733
hsa000202	hsa00020	Citrate cycle (TCA cycle)	1/244	30/8661	0.576313	0.995626	0.973169	5162	1	UP000152733
hsa006302	hsa00630	Glyoxylate and dicarboxylate metabolism	1/244	30/8661	0.576313	0.995626	0.973169	6470	1	UP000152733
[truncated: 11,345 more rows]

## Sheet: Enrichment_of_mimics>=5
	ID	Description	GeneRatio	BgRatio	pvalue	p.adjust	qvalue	geneID	Count	virus
[truncated: 11,209 more rows]
